# Supplementary material for: Genome-Wide Characterization, Evolutionary Analysis of ARF Gene Family, and the Role of SaARF4 in Cd Accumulation of Sedum alfredii Hance
Source: Plants (Basel). 2022 May 9;11(9):1273. doi: 10.3390/plants11091273 (PMC9103128; doi:10.3390/plants11091273)
Supplement: Supplementary file 1 [file plants-11-01273-s001.zip]

Archive with 1 entries (1 files):
- plants-1671343-supplementary.xlsx
