# Supplementary material for: Genome-Wide Characterization, Evolutionary Analysis of ARF Gene Family, and the Role of SaARF4 in Cd Accumulation of Sedum alfredii Hance
Source: Plants (Basel). 2022 May 9;11(9):1273. doi: 10.3390/plants11091273 (PMC9103128; doi:10.3390/plants11091273)
Supplement: Supplementary file 1 [file plants-11-01273-s001.zip › plants-1671343-supplementary.xlsx]

## Sheet:  Table S1
Table S1 primers
Primers	Sequences (5′-3′)	Descriptions
SaARF2-F	CAGAGCCAATGTAGACGTGC	qRT-PCR
SaARF2-R	TGCATAACTACGGCCCTCAT	qRT-PCR
SaARF3-F	CTCCATACACGGTCTCCTCC	qRT-PCR
SaARF3-R	GCAGATGGAGCTCGTTGAAG	qRT-PCR
SaARF4-F	GCTGGAATGGCTGTTTGGAA	qRT-PCR
SaARF4-R	CTCCACCTCTTCTTCCGTGT	qRT-PCR
SaARF5-F	AGCTTGGCAGATTCTCAGGT	qRT-PCR
SaARF5-R	ACCTGCTGCCATGAGTTAGT	qRT-PCR
SaARF6.1-F	GAGGACCCCATGAGATCAGG	qRT-PCR
SaARF6.1-R	GCTGAACTTCTTGTGGCGAA	qRT-PCR
SaARF6.2-F	CACCCAACCTTCTGCAGTTC	qRT-PCR
SaARF6.2-R	TGACCTTCGTGCATGTTTGG	qRT-PCR
SaARF8.1-F	CTTGTTGCTGGCGATTCTGT	qRT-PCR
SaARF8.1-R	TAGTTTGTGGCCTGGTAGCA	qRT-PCR
SaARF8.2-F	GATGCCAACTTCCGTTCCAA	qRT-PCR
SaARF8.2-R	TTGTCCTCCGCCATGTAAGT	qRT-PCR
SaARF9.1-F	GGGAAGGCGAGAGAGTCTAC	qRT-PCR
SaARF9.1-R	CCTCTGATCCACCCCTTCAT	qRT-PCR
SaARF9.2-F	AGTGTTCCCGCTTGCATTTT	qRT-PCR
SaARF9.2-R	TGACGTAACCCTGAAGCAGT	qRT-PCR
SaARF9.3-F	TGGCCGGAATTCTGTACCAT	qRT-PCR
SaARF9.3-R	GGTAGCTATCTCGCCCAACT	qRT-PCR
SaARF10-F	GGAATGCTACGACGGGGATA	qRT-PCR
SaARF10-R	TCATTTAGTGCTGTCGTGCC	qRT-PCR
SaARF16.1-F	GGCCAAAACACTCGACTTGT	qRT-PCR
SaARF16.1-R	GTTACGTCTTGGTAGCGCAG	qRT-PCR
SaARF16.2-F	CTCTTGCTGGTAAGGCGTTC	qRT-PCR
SaARF16.2-R	AAACCTCATTCCGCAACACC	qRT-PCR
SaARF16.3-F	CATTAGTTCCACCACTCGCG	qRT-PCR
SaARF16.3-R	CTGGCTCCCTGTAAACCTGA	qRT-PCR
SaARF17.1-F	TGATGTATCCGTCCTCACCG	qRT-PCR
SaARF17.1-R	TGCCTGACTGATGATGACCT	qRT-PCR
SaARF17.2-F	GCAGCACCACCAAGATTCAA	qRT-PCR
SaARF17.2-R	ACTTGCCGGACCTGGAATTA	qRT-PCR
SaARF17.3-F	AGTCCTGTAGAAAGTCCGCC	qRT-PCR
SaARF17.3-R	ACTCCTGCTGCCCTTATTGT	qRT-PCR
SaARF17.4-F	CGCTCATTCGGGACTGAAAT	qRT-PCR
SaARF17.4-R	TCTCACCCGGATTGTTCACA	qRT-PCR
SaARF18.1-F	CGAGATATTGCGCTGAGACG	qRT-PCR
SaARF18.1-R	CACATCCTTCGCGATCACAG	qRT-PCR
SaARF18.2-F	GAAGTCCAAGCGCACATTGA	qRT-PCR
SaARF18.2-R	GCCATTTTCTGTCCGATGCA	qRT-PCR
SaARF19.1-F	ACCTCACTCAACAGTCCCAG	qRT-PCR
SaARF19.1-R	CGTTGAGGGGTGCAAATTGA	qRT-PCR
SaARF19.2-F	AGTTACTCCCACAGCTGCAT	qRT-PCR
SaARF19.2-R	TCCCCATCAGTAGGTCCAGA	qRT-PCR
SaARF4-F	ATGGAAATTGAAGGGATTCATG	Gene clone
SaARF4-R	TTATATGCAGAACTCGGTGAG	Gene clone
SaARF4-SNP-R1	TGAATAGGCTGCATCCAAT	Overlapping PCR
SaARF4-SNP-F1	CACCCAACAAAGGCCGAAGCC	Overlapping PCR
SaARF4-SNP-F2	ATTGGATGCAGCCTATTCACCACCCAACAAAGGCCGAAGCC	Overlapping PCR

## Sheet: Table S2
Table S2 Basic information
protein_ids	Chr.	Genomic location	pI	molecular_weight	length	extinction_coefficient	hydrophilicity
SaARF2	9	1481219-1485083	6.31074	93105.4	847	108860	-0.50366
SaARF3	15	3367909-3371750	7.65794	73597.8	672	61880	-0.325
SaARF4	4	790531-796927	6.79791	87240.3	787	88810	-0.482973
SaARF5	7	4235705-4241154	5.72786	104177	942	110810	-0.463588
SaARF6	15	3492997-3497683	6.15324	100048	902	108290	-0.520067
SaARF6.2	21	2883133-2888195	6.1961	104758	945	115280	-0.546455
SaARF8	15	2496123-2501923	6.47199	81806.9	735	94310	-0.512925
SaARF8.2	33	2480735-2485770	5.87439	91752	822	103250	-0.477859
SaARF9	11	246841-250734	6.75602	74290.3	668	73910	-0.479192
SaARF9.2	28	387243-391127	6.46858	74482.4	671	80900	-0.47377
SaARF9.3	10	281883-285724	6.8024	74225.4	664	80900	-0.491114
SaARF10	9	1257904-1260181	8.76133	56331.5	504	85370	-0.334722
SaARF16	8	3800900-3804025	6.39066	74261.9	677	84340	-0.30325
SaARF16.2	25	2205504-2208807	8.12458	67765.2	608	79870	-0.420888
SaARF16.3	33	2272341-2274148	8.57889	63854.8	573	68870	-0.344328
SaARF17	2	2332345-2334889	6.60761	61374.4	552	89840	-0.399275
SaARF17.2	1	668840-670595	5.24638	53095.9	477	78380	-0.406709
SaARF17.3	19	3108747-3110416	8.06533	58834.8	527	54890	-0.273055
SaARF17.4	6	4428071-4431750	6.31478	60878.2	557	75400	-0.375404
SaARF18	33	2043106-2046001	7.88353	77125.8	694	81360	-0.332997
SaARF18.2	6	4487260-4497541	6.33206	74205.3	663	83880	-0.39638
SaARF19	2	1950730-1956748	5.99142	119191	1079	100730	-0.432252
SaARF19.2	19	3676904-3683928	6.33547	128992	1151	108290	-0.708688

## Sheet: Supplementary Material S5
ARFs in Crassulaceae plants
>SaARF19.1
MSASKQAAAAESSILPDPQPAQEAKKTINPQLWQACAGPLVNLPIPGTHVVYFPQGHTEQVAASLKKDVDAQIPNYSNLPPKLICLLHSVTLLANPDTDEVYAQMVLQPVSTIDKEALIRSDLSLKSNKPHTDFFCKTLTASDTSTHGGFSVPRRAAEKIFPPLDFSMQPPAQELVAKDLHDNVWTFRHIYRGQPKRHLLTTGWSLFVSGKRLVAGDSVLFIRDEKQQLLLGIRRANRQPPNMSSSVLSSDSMHIGVLEAAANAATNNSIFTVFYNPRTSPSEFVIPLAKYYKAVNSYQISLGMRFRMMFETEESGTRRYIGTITGISDVDPIKWKNSQWRNIQVGWDEANTGEKCHRVSLWDIELVTSPFYICPPLISSKRSRHIGMPDEDSSEMDSL…
>SaARF4
MEIEGIHALRVQGRSNAYVSCDGDCGDKVGCARCLSSSSSSSSSPKTSVSLAPSSMYLELWHACAGPLTSLPKKGDMVVYFPQGHLEQVASNSPFSPMEIPTYDLKPQIICRVENVQRLANKDNDEVYTQLSLLPQPEFVGMKLAGSDLSLQKGNDELSLNSTPHMFCKTLTASDTSTHGGFSVPRRAAEDCFPPLDYKQQRPSQELVAKDLHGIEWRFRHIYRGQPRRHLLTTGWSLFVSQKGLGLGDAVLFLRCRGENGELRLGIRRAVRPRNCLPDSLVSNQSSVPTVLMSVANAVVTKTIFHVFYSPRATHAEFVIPIQKYMKSINSPIPTGTRFKMRFEMDESPERRCSGIVTGGCDLDPYRWPNSKWRCLMVRWDDDHSSNHQERVSPWEVDL…
>SaARF2
MTTVTSELRNGRGGGGGGGESFSSGYSEPHDGGGGGGQAAARICDGRVVDAENALYTELWHACAGPLVTVPRQGERVFYFPQGHIEQVQASTNNVADQELPMYNLPSKILCRVINVNLMAEPVTDEVFAQVTLVPDHNQDENSVEKDPPPPPKPRFHVHSFCKTLTASDTSTHGGFSVLRRHADGCLPPLDMSRQPPTQELVAKDLHGTEWRFRHIFRGQPRRHLLQSGWSVFVSSKRLVAGDAFIFLRGENGELRVGVRRAMRQQGNVSSSVISSHSMHIGVLASAWHAISTGTMFTVFYKPRTSPTEFIVPFDQFMESVKNNYTIGMRFKMRFEGEEAPEQRFTGTVVGIEDAKPKMWRDSKWRCLKVRWDENSTIPRPDRVSPWKIEPALTPPALS…
>SaARF9.1
MMMMSYQSRNASGQVAGGDGGLYEELWKACAGPLVDVPREGERVYYFPQGHLDQLETSKNNEGVDQRITMFKLPSKILCKVLNVSLLAEPETDEVYAQIALCPELNQTEPSKPDPSLPEPRRQTVHSFCKVLTASDTSTHGGFSVLRKHATECLPPLDMSQATPTQELIGKDLHGMEWRFKHIFRGQPRRHLLTTGWSTFVSAKRLVAGDSFVFLRGENGELRVGVRRLACQQSNMPSVISSQSIQLGVLASASHAVTAQTMFQVYYKPRKSQFIVSVNKFLEANKSGFGVGKRFKMRFEGDDSPERWFSGTIIGVDNISQQWVDSKWRSLKVQWDEPAAIPRPERVSPWEIETLTPSVPACISPSMTSKNKRPRLPGDMLVPETPTASGLRNHKLDES…
>SaARF19.2
MKAPTNGFPANSGEGERKTINSELWHACAGPLVSLPPVGSLVVYFPQGHSEQVAASMQKETDCIPSYPNLPSKLICMLHNVTLHADPETDEVYAQMTLQPVTKYEKDALLASDLGLKQNRQPAEFFCKTLTASDTSTHGGFSVPRRAAEKIFPPLDFSLQPPAQELTARDLHDNMWTFRHIYRGQPKRHLLTTGWSVFVSTKRLFAGDSVLFIRDERSQFLLGIRRANRQQPALSSSVISSDSMHIGILAAAAHAAANNSPFTIFYNPRASPCEFVIPIAKYNKAMYTQASLGMRFRMMFETEESGVRRYMGTITGISDLDPVRWKGSQWRNIQVGWDESTAGDRPSRVSLWEIEPVVTPFYLCPPPFFRPKFPKQAGFPDDESDMENTLKRGMPWLDD…
>SaARF6.1
MRISSSSASYSPQSQQDSGEKRVLNSELWHACAGPLVSLPTVGSRVVYFPQGHSEQVAATTNKEVDAHIPNHPSLPPQLICQLHNVTMHADAETDEVYAQMTLQPLSPQEQKDPYLPADFGAPSKQPTNYFCKTLTASDTSTHGGFSVPRRAAEKVFPPLDFSQQPPVQELVGRDLHDNEWKFRHIFRGQPKRHLLTTGWSVFVSAKRLVAGDSVLFIWNDKNQLLLGIRRANRNQTVMSSSVLSSDSMHLGLLAAAAHAASTYSRFNLFYNPRASPSEFVIPLTKYAKAVYHTRVSVGMRFRMLFETEESSVRRYMGTITGISDLDPVKWPNSHWRSVKVGWDESTAGERQPRVSLWEIEPLTTFPMYPSPFPFRLKRPWPPGLPSLNGFTDDSGMNS…
>SaARF8.2
MKLSTSSGIAHEGDNKCLNSELWHACAGPLVSLPTAGTRVVYFPQGHSEQVAATTNRDIDGQIPNYPSLPPQLICQLHNITMHADVDTDEVYAQMTLQPLSLQEQEITYHPMEFGIPSKQPTNYFCKTLTASDTSTHGGFSVPRRAAEKVFPPLDFSLQPPVQELVAKDLHDVEWKFRHIFRGQPKRHLLTTGWSVFVSAKRLVAGDAVLFIWNDKNQLLLGIRRATRPQTAMPSSVLSSDSMHIGLLAAAAHAAVTNSCFTIFYNPRACPSEFVIPLSKYVKAVFHTRVSVGMRFRMLFETEESSVRRYMGTITSISDLDPTRWPNSHWRSVKVGWDESTAGERQPRVSLWEIEPLTTFPMYPSLFPFRMKRPWYPGVSPFQDLRDEAASASMYGYQG…
>SaARF6.2
MRLSSSTAYSPQHQQDSGEKRVLNSELWHACAGPLVSLPTVGSRVVYFPQGHSEQVAATTNKEVDAHIPNHPSLPPQLICQLHNVTMHADAETDEVYAQMTLQPLSPQEQKDPYLPADFGAPSKQPTNYFCKTLTASDTSTHGGFSVPRRAAEKVFPPLDFSQQPPVQELVGRDLHDNEWKFRHIFRGQPKRHLLTTGWSVFVSAKRLVAGDSVLFIWNDKNQLLIGIRRANRTQTVMSSSVLSSDSMHLGLLAAAAHAASTYSRFNLFYNPRASPSEFVIPLTKYAKAVYHTRVSVGMRFRMLFETEESSVRRYMGTITGKSDLDPAKWPNSHWRSVKVGWDESTAGERQPRVSLWEIEPLTTFPMYPSPFPFRLKRPWPAGLPSLNGFADDPGMNSP…
>SaARF16.1
MMIPFMDSKDEFEKYLDSQLWHACAGGMVQMPALNSLVHYFPQGHAEHAIGNVDFSNIPRLPAYVLCRVLGVKFMAEKETDEVYAKIRLVSVKGNEREFDEIGFSGFNCFEGQEKPASFAKTLTQSDANNGGGFSVPRYCAETIFPRLDYSEDPPVQTILVKDVHGEIWKFRHIYRGTPRRHLLTTGWSTFVSQKKLVAGDSIVFLRAENGDLCVGIRRAKRGIFGEPQLASGWNPAGGNCSIPYGGLLSSFLQDGENKFIGNGDCSSTGTVKGTVRAESVLEAARLAADGQPFEVVYFPRASTPEFCVKASLVNAALRIRWCSGMRFKMPFETEDSSRISWFMGTISSVQVADPIRWPNSPWRLLQVSWDEPDLLQNVKRVSPWLVELVSNMPAIHLS…
>SaARF18.1
MEKSLDSQLWHACAGGMVQMPKVNSKVFYFPQGHAEHARGIVDFGVSFKVGPLVPCRVAGIQFLADPETDEVYSKLSLIPVGNMEFDCDDMGVIGSKVTENSEKPASFAKTLTQSDANNGGGFSVPRYCAETIFPRLDYTADPPVQTVIAKDVHGEIWKFRHIFRGTPRRHLLTTGWSNFVSQKKLVAGDSIVFLRTETGELCVGIRRLKRGTETESGGTGFQSVWNSPHGHFVSPYGGGYSMLSRDDMSGFFRNGCTGYALETNKRVNAESVLEACTLAANGKPFEVFYYPRASAPEFCVVASAVNAAMRIQWCPGMRFKMPFETEDSSRISWFMGTVSSVQVADPIWWPNSPWRLLQVTWDEPDLLQNVSRVSPWLVELVSNMPIMTMSHLSPPSKK…
>SaARF5
MGSVAEEKMKPGALCNGVSTNLLDEMKMLKELQDPTGFGASKTMNSELWHACAGPLVSLPQIGTLVYYFPQGHSEQVAISTKRSATSQIPNYPNLPSQLLCQVHNVTLHADKETDEIYAQMSLQPVNTEKDIIPVQNFGRPSKHPNEFFCKTLTASDTSTHGGFSVPRRAAEKLFPSLDYTMQPPTQELVVRDLHDNTWTFRHIYRGQPKRHLLTTGWSLFVSAKRLRQGDSVLFIRDEKSQLMVGIRRANRQQTTLPSSVLSADSMHIGVLAAAAHAASNRSPFTIFYNPRQCPSEFVIPMAKFRKAVFGTQISVGMRFGMMFETEESGKRRYMGTIVNISDTDPLRWPSSKWRNIQVEWDEAGCSDKPNRVSSWDIETPESLFIFPSLTSSYKRPLN…
>SaARF16.2
MIDKCNLDPQLWNACAGSMVQLPSIGTHVFYFPQGHAEHANANVDFSIFPKLPSMFLSRVSSIQYLADSDSDEVFAKIKLVPLNHYTNSDAGFFDESGGNGVVDEQDKPASFAKTLTQSDANNGGGFSVPRYCAETIFPRLDYSADPPVQTILAKDVHGEVWKFRHIYRGTPRRHLLTTGWSNFVNHKKLVAGDSIVFLRAENGELCVGVRRAKRGVGGIEPQFGWNPAGGNCDSPYGDERKRIHLNGDMKMKGKVKAESVLEAVKLALAGKAFEIVYYPRACTPEFCVRASVVTEAMRIPWCCGMRFKMPFETEDSSRISWFMGTVSAAQVADPVRWPNSHWRILQVAWDEPDLLQNVKRVSPWLVELVSNMPAVHLTPFSPPRKKLRFPLNQECPLV…
>SaARF8.1
MRLSRPPFSPQTQEGEKQSLNSELWHACAGPLVSLPTVGSRVVYFPQGHSEQVVATTNKEVDAQIPNYPSLPPQLICQLHNVTMHADVETDEVYAQMTLQPLSPQDQKEPYFPAEMGTHCKQPTNYFCKTLTASDTSTHGGFSVPRRAAEKVFPPLDFSLQPPCQELIARDLHDNEWKFRHIFRGQPKRHLLTTGWSVFVSAKRLVAGDSVLFIWNDRNQLLLGIRHATRPQTTMPSSVLSSDSMHLGLLAAAAHAAATNSRFSIFFNPRASKSEFVIPLAKYVKAVYHTRISVGLRFRMLFETEESSVRRYMGTITGINDADSKWPNSHWRSVKVGWDESTAGDRQPRVSLWEIEPLTAFPMYPPFPLRLKRPWPSGLPYLHGVKDDDMGINSPVMWP…
>SaARF9.2
MMMMAYESRNVSGQGVGGDVGLYEELWKVCAGPLVDVPREGERVYYFPQGHLEQLETSKNNQEVDQRITMFKLPSKILCKVLNVSLLAEPETDEVYAQIALCPEANVRQNEPSKPDPSLPELRRQTVHSFCKVLTASDTSTHGGFSVLRKHATECLPPLDMSQPTPTQELIGKDLHGMEWRFKHIFRGQPRRHLLTTGWSTFVSAKRLVAGDSFVFLRGENGELRVGVRRLACQQSNMPSVISSQSIQLGVLASASHAVTAQTMFQVYYKPRKSQFIVSVNKYLEASKSGFGVGKRFKMRFEGDDSPERWFSGTIIGVDNISQQWSESKWRSLKVQWDEHAAIPRPERVSPWEIETLIPSVPACILPAITSKNKRPRLPGDMLVPETPTASGLRHHKHD…
>SaARF18.2
MMSDDLYTELWKLCAGPLFDLPKLGEFVYYFPQGHIEQLEASMNEEVQHKIPLFNLPSQILCQVVHTHLLAEQETDEVYAHIALQPVSDKNESTSLPENEHEAQKAVVHSFCKILTASDTSTHGGFSVLRKHANECLPQLDMSEGTPTQELVAKDLHGFEWRFKHIFRGQPRRHLLTTGWSSFVTCKKLVAGDAFVFLRGCDGDLRVGVRRHARQYINVPSSVISSQSMHLGVLATASHAVTAQTRFIVVYKPRTSQFIISKNKYTQSVKSGFSVGKRFTMRFEGEDSPDRRFTGTIIGVGDISSEWSDSKWRSLRVQWDEAATIQRPERVSPWEIEPYEQSSSVNLIQPVMKNKRPRPMDPPTDLVSSNAPVFWYPQPSPHCQIAQSGKALEVQAHID…
>SaARF16.3
MEKSLDPQLWNACAGSMVQLPSIGTHVFYFPQGHAEHANTNIDFSTFPKLPSMFLCRVSYIHYLADSVSDEVFAKIKLIPLQLHYNSNSDDCEIGGKVVDEHDKPASFAKTLTQSDANNGGGFSVPRYCAETIFPKLDYSADPPVQTILARDVHGEIWKFRHIYRGTPRRHLLTTGWSNFVNHKKLVAGDSIVFLRSQTSELCVGVRRAKRGINGNCEGKIKAESVAEAVKLALACKPFEIVYYPRACTPEFCVKASVVTEAMRIPWCYGMRFKMPFETEDSSRISWFMGTVSAAHVRWPNSPWRLLQVAWDEPELLQNVKRVSPWLVEVVSNMPNIHLTSFSPPRKKLRFPLVPPLASQHPEFFQSSVGNFLRTKSPFSSGLQGARHGGGGGQFGLFS…
>SaARF9.3
MIMAYHSRHVSGKGDGGLYEELWKACAGPLVDVPREGERVYYFPQGHLEQLETKNNEEVDQRITMFKLPSKILCKVLNVSLLAEPETDEVYAQIALCPESNQTEPSKFDPCLPEPRRQTVHSFCKVLTASDTSTHGGFSVLRKHATECLPPLDLSKPTPTQELVGKDLHGMEWRFKHIFRGQPRRHLLTTGWSTFVSAKRLVAGDSFVFLRGENGELRVGVRRLACQQSNMPSVISSQSIQLGVLASASHALTAQTMFQVYYKPRKSQFIVSVKKYLETNKSGFGVAKRFKMRFEGDDSPERWFSGTIIGVDNVSHQWPDSKWRSLKVQWDEPAAIPRPDRVSPWEIETLTPSVPACILPIPAITSKNKRPRLPGDVLVPESPNASGLRHQKIDETNIT…
>SaARF3
MGGFDLNAVDEEATTATVTVSSLAGSASSSSVSSGSVSPHLPVVVPTAAAALSSSVCLELWHACAGRLISLPKRGACVVYFPQGHLELLPEYPSFNLIAIPPHVFCRVADVKLQAELETDEVFAQVSLVPESQIEQRWRDGMIDENGDEDGCEGNAKHITPHMFCKTLTASDTSTHGGFSVPRRAAEDCFPPLDYTQQRPSQEIVAKDLHGQEWRFRHIYRGQPRRHLLTTGWSAFVNMKKIASGDAVLFLRGGDGVLRLGIRRAAQVKSVSPFPASFNHQLNINNFSAVVNSICAKTAFSIHYNPRGNSSPFIIPYSKFARSLDHSIVIGARFKMLVDSEDAAERRLAGMITGLSDLDPKWPGSRWKCFLVRWEGVHGNQQNGRLSPWEIEPCGPFPG…
>SaARF17.1
MFPINFPATDTVHVDPDVWKACAGANFVLPEVGSVVYYFPESHAKQYEYDASSPAVWRIFRCRVLNVRFLADKASDDVFASVLLQQAELRRRGPWSLGGCLSGGVEREGLRMDSFKKTLTQSDANNGGGFSVPKQCAESLFPVLNYRDDPPVQNLTIADVQGVDWVFRHIYRGTPTRHLLTTGWSKFVNSKNLIAGDSVIFMRDNLTRRLYIGIQRVDKGGSRRFRSQSLQLGRAGSASELEDEFDEGLWKTGDRRVSARFIEAAAMHAAHGKPFEIILHPRNGSQDFVVNVDVVDRALSLRWAVGMPVKMCIMTENYTSRSTLLQGHVSMVVNPQENGQWRDSPWKMLQVTWVEPEHLQNVEWVCPWQVEYAGPLAPSQPYYSLTELKDPHYFQPLAV…
>SaARF17.2
MAPPSRHVNYSDALHVDRHIWKACAGSSVVVQPPPVRSIVYYFPQGHVEHADRTPVTLSTRVYSTPIIRCRVVSVDYLARADTEEVFAKVRLIPIGSNDVVEDDGYDDDEEEDNNRAADVEEESVRWFVKVLTSSDANNGGGFSMPKPCADIFPKLNFNADPPVQQLTMHDLQGNVWEFRHIYRGTPLRHLLTTGWSRFVNSKKLIHGDSVVFISDSRNQKLFIGVRRAITPNDKYNPDWTTNLPSEPVPELIDFGTGFSRRALGKVAKEDVIEAAELAAAGNEFEIVYYPGGGFSNFVVNAELVERMLGFPWSLNVKVKMNVETEDQPARSAMARGNVVALSGYDKSGHWNARSPWRMLKVNWDDARIDKSEEWVSPWELEIDNILPPEPQRAAETES…
>SaARF17.3
MFPASNAVPIDPDLWKACAGSNVSIPRVGAKVYYFPEGHAEQCAHSASMQAAFRNISIFPCRVLHVRYFIDRMTDELSAVISLQQAQAAPCSLMLDADRREREYGCSRIDSFMKILTQSDANNGGGFSVPRQCAEAIFPPLNYHEDPPVQNLTISDVQGGDWVFRHIYRGKPKRHLLTTGWSKFVNHKKLIGGDTIIFMRDALTRKMHIGIRRLRNKKCGHNGIRSMLSPTVVEEAAMRAARGLPFEVVVYPRSGLSDFVVNADLVDRALSFRWAVGIRVKMDIAAEDPSMRTCLQGRVSLVKNSQQHCFPWKMLQVTWVEPEHLQNEEMLNPWQVECVDYPAPVPRIYPSSQLLVPRSFHQLPAGIRDPKSMMGQRGLLFGMRNQPLFNSNTQLACIQ…
>SaARF10
MSPSSRYFNSSDALQVDRHIWKACVGTASDIVHPPPVRSIVYYFAQGHAEHAESTPVTFSARVYSNPIVRCRVVSVQYLARADTDEVLAKIRLKPIASDDEDKNDRAMDVIEEEEEEEKVRWYAKVLTSSDANNGGGFTVPKLCSNLFPKLDLHVKFPVQLLSMQDLQGNAWKFRHVYNGKPVRHLFTTGWTKFVNSKKLIHGDSVVFIRDTRNQKLFITVRRGINHAYDNNYPAWTKILLNMPSEPMEEVKKFGTSFSRRALGKVAKEEVIEAAELAAAGEEFEIVYYPGAGFSNFLVNAKVVERMVIFPWSSNVKVKMSLKTEDQSVCKGMVRGTVVALSGHDKSGLWDLRSPWRLLKIKWEDPVPGATMHAKFDEWVSPWEVEIDSPLLKTVHKMP…
>SaARF17.4
MFPINFPATETVHVDPDVWKACAGANFIVPEVGSVVYYFPEGHAKQCEASHAAVWPIFRCRVLNVRFLADKASDGVFAAVLLQQAEYDFCGASPAPTSRSVGFGDCLSGGSERESLRIDSFKKTLTQSDANGGGGFSVPRHCAESTFPTLNYHDDPPVQNLTIADVQGVDWVFRHIFRGTPKRHLLTTGWSKFVNNKNLIAGDTVIFMRHNLTGKLYIGIRRVDRGGGRRFRSGSLHLGGAGSAGELESEFDKGLWKTGDGRVSARFIEAAAMHAAQRKSFETVLHPGNSSPDILMNVDVVDRALSLRWTVGMPVKMLIVTEDDSSRSSWLRGHVSMVVNSYENGNWRGSPWKMLQVTWVEPEHLQNVERVSPWQVEYAGPSEPSLPFHPLTGLTEPHY…
>KfARF1
MAFTPPNHFSPMLRPGTIDDALYKELWHACAGPLVSLPREGERVYYFPQGHMEQLEASTNHGSDQKIPTFNLPSKILCKVVYVHPRAEPDTDEVYAQITLTPEPVQSEVTSPDDPLPEPETCKVHSFCKTLTASDTSTHGGFSVLRRHADDCLPPLDMSQQPPWQELVASDMHGNEWHFRHIFRGQPRRHLLTTGWSVFVSSKKLVAGDAFIFLRGENGELRVGVRRLMRQQNNMPSSVISSHSMHLGVLATASHALSTGSLFSVYYKPRTSRSEFIVSVNKYLESRNHKLSVGMRFKMRFEGEEVPERRFSGTIVGVEENTAFGWADSEWRSLKVQWDEPSAILRPDRVSPWDLEPLVVASPPNSLSATPAQRTKRARPPVLTSGISDQSIIGMWKSH…
>KfARF2.1
MATSEVRSGRGESFSSGHSEPHDVAASRNVADDGRDDAEDALYTELWHACAGPLVTVPQVGEHVFYFPQGHIEQVEASTNKVAEQEMPVYDLPSKILCRVLDVRLMAEPVTDEVFAHVVLVPERNQDENAVKKEPPQPPKPRFHVHSFCKTLTASDTSTHGGFSVLRRHADECLPPLDMSKQPPTQELVAKDLHKTEWRFRHIFRGQPRRHLLQSGWSVFVSSKRLVAGDAFIFLRGENGELRVGVRRAMRQQGNIPSSVISSHSMHLGVLASAWHAISTGTMFTVFYKPRTSPTEFIVPYDQYMESVKNNYSIGMRFKMRFEGEEAPEQRFSGTVVGIEDADPRRWRDSKWRCLKVRWDETSTIHRPDRVSPWKIEPALNPLALNPIPMPRPKRPRTN…
>KfARF2.2
MATSEVRNGNLNARGESHTSGYSEPNGAVASRNLAEGVGDGRVDAEDALYTELWHACAGPLVTVPRQGDRVFYFPQGHIEQVEASTNKVADQEMPVYNLPSKILCRVLDVRLMAEPVTDEVFAQVILVPENYQDENTVEKDPPPPPKPRFHVHSFCKTLTASDTSTHGGFSVLRRHADECLPPLDMSKQPPTQELVAKDLHKTEWRFRHIFRGQPRRHLLQSGWSVFVSSKRLVAGDAFIFLRGENGELRVGVRRAMRQQGNVPSSVISSHSMHLGVLASAWHAISTGTMFTVFYKPRTSPTEFIVPLEQYMESVKNNYSIGMRFKMRFEGEEAPEQRFTGTIVGTEDADPKRWRDSKWRCLKVRWDETSTIPRPDRVSPWKIEPALTPPALNPIPTPR…
>KfARF2.3
MDGRRHELDEALWHGSAGHDIYIPQVGDLVAYFPQGHLEQVKACTNHDDDLDTSSLFKLPSKILCSVIDVQLKAESKTDEVFARITLHPEAKQEMSEWEEMNDECRSASIRNVKIFSKILTSSDTSPQGGFTVPKRFAEEALPSLDMSQQPPIQDLTATDIHGKAWTFRHIFRGNPKRHLLTCGWHPFLNNKQVAAGDTCIFVRGSNGELRIGIRRALRKENSTTSVISGHDMQLGALASAFNALLYGTIFVVYYHPWTRSSDFIVPYAKYVKSVKIQCSIGARFTTSLEGEESERKRSTGRVIAIDDLDCLRWPGSEWKRLKICSYFVFLICCAVMDGYPNFGIDTTLVLATVYVDQVEWEAGMSEKLVRPGRISLWSIESLEPDRRGCMLLPPSKKL…
>KfARF3.1
MICAVEGLSEILAMAATGRGLNLFDLNTAEEEDAAAGGSLSPSPSPSPTSTCSGVVPGSTGCVAPSVCLELWHACVGPLVSLPKKNSLVVYFPQGQLECFGESPAVICGVPPHVFCRVLDVKLHAEVDSDEVCAQVFLIPVAQEQLPQVDKTEVDGEDDDINCGSKSMTRHMFCKTLTASDTSTHGGFSVPRRAAEDCFPPLDYTLQRPSQELVAKDLHGREWKFRHIYRGQPRRHLLTTGWSAFVNRKKLVSGDAVLFLRGGDGILRLGVRRAAQLKEKPPFPPIFREQQSHGSFSAVINAISTRSVFNISYNPRGTSSDFIIPHSKFTRSLVHKFSCGTRLKMCCETEDAAERRFTGAVTGVSDLDPIGWPGSKWKCLLVEWDDSENNLHGGRVSPW…
>KfARF3.2
MAATGRGLNLFDLNTAEEEDAAAGGSLSPSPSPSPTSTCSGVVPGSTGCVAPSVCLELWHACVGPLVSLPKKNSLVVYFPQGQLECFGESPAVICGVPPHVFCRVLDVKLHAEVDSDEVCAQVFLIPVAQEQLPQVDKTEVDGEDDDINCGSKSMTRHMFCKTLTASDTSTHGGFSVPRRAAEDCFPPLDYTLQRPSQELVAKDLHGREWKFRHIYRGQPRRHLLTTGWSAFVNRKKLVSGDAVLFLRGGDGILRLGVRRAAQLKEKPPFPPIFREQQSHGSFSAVINAISTRSVFNISYNPRGTSSDFIIPHSKFTRSLVHKFSCGTRLKMCCETEDAAERRFTGAVTGVSDLDPIGWPGSKWKCLLVEWDDSENNLHGGRVSPWEVEPAGFVVGCCM…
>KfARF3.3
MVRRLSCRRRRLRNSLQGQLECFGESPAVICGVPPHVFCRVLDVKLHAEVDSDEVCAQVFLIPVAQEQLPQVDKTEVDGEDDDINCGSKSMTRHMFCKTLTASDTSTHGGFSVPRRAAEDCFPPLDYTLQRPSQELVAKDLHGREWKFRHIYRGQPRRHLLTTGWSAFVNRKKLVSGDAVLFLRGGDGILRLGVRRAAQLKEKPPFPPIFREQQSHGSFSAVINAISTRSVFNISYNPRGTSSDFIIPHSKFTRSLVHKFSCGTRLKMCCETEDAAERRFTGAVTGVSDLDPIGWPGSKWKCLLVEWDDSENNLHGGRVSPWEVEPAGFVVGCCMPAPSGSKRGRNGLPSTIHNSPIPDGKGLPDFRESLRFQKVLQGQEIMSLKPQNTQNHNLAESLS…
>KfARF3.4
MTRHMFCKTLTASDTSTHGGFSVPRRAAEDCFPPLDYTLQRPSQELVAKDLHGREWKFRHIYRGQPRRHLLTTGWSAFVNRKKLVSGDAVLFLRGGDGILRLGVRRAAQLKEKPPFPPIFREQQSHGSFSAVINAISTRSVFNISYNPRGTSSDFIIPHSKFTRSLVHKFSCGTRLKMCCETEDAAERRFTGAVTGVSDLDPIGWPGSKWKCLLVEWDDSENNLHGGRVSPWEVEPAGFVVGCCMPAPSGSKRGRNGLPSTIHNSPIPDGKGLPDFRESLRFQKVLQGQEIMSLKPQNTQNHNLAESLSCYPGTDSSRIGALGNKISRPYFGNPDFSFNNKGFGESQWFQRVLQGQEKTSNMPYGMISCTSSHDELLGIFNGIALPNFRQTALLHDSNS…
>KfARF3.5
MGGFNFIDLNDVGGGEGVEEDEAAPSVATTLSSSAGSASSSSVSSASASTAPLPTAGGALSSSVCLELWHACAGRLISLPKRGSCVVYFPQGYLELLPERPSSTFNLLPHVFCRVIDVKLQAEVDTDEVFALVSLIPDSQIEQRWRDGMIEDNGDEDGSEAAAKHITPHMFCKTLTASDTSTHGGFSVPRRAAEDCFPPLDYTQQRPSQEIVAKDLHGQEWRFRHIYRGQPRRHLLTTGWSAFVNMKKIASGDAVLFLRGGDGVLRLGIRRAAQVKSVSPFPASCGQQFNLSNFSALVNSITAPSAFSVCYNPRGNLSPFIIPVCKFSRSLDHSLSVGVRFKMRVEGEDAAERRLTGVITGMSDLDPKWPGSRWKCLSVRWDGVHGNQQSSRLSPWEIE…
>KfARF4.1
MEMPTYDLQPQIFCRVLNVQRLANKENDEVYTQLSLLPQPELAGLKLSGSDMLSENGSDELALKSTPHMFCKTLTASDTSTHGGFSVPRRAAEDCFPPLDYKQQRPSQELVAKDLHGVEWRFRHIYRGQPRRHLLTSGWSLFVSQKNLGLGDAVLFLRGESGELRLGIRRAVRPRNCLPDSAIGNQSSLPTVLSSVANAILTKNVFQVFYSPRATLAEFVIPIQKYMKSIIHPIPTGTKFKMRFEMDDSPERRCSGIVTGMGDLDPYRWPNSKWRCLMVRWDEDHASEHQERVSPWEVDASICLPPPMSFHGSPQLKKLRTCLQSSLQSGLADDLSTGGSGFLDLEESMRSSSKVLRGQENSGFRSPYLLNQPLGSSKPSQATVLEGLNIQSTGYTTFG…
>KfARF4.2
MPTYDLQPQIFCRVVNVQRLANKENDEVYTQLSLLPQPELVGSSLSRSDLLSANGNDEPALKSTPHMFCKTLTASDTSTHGGFSVPRRAAEDCFPPLDYKQQRPSQELVAKDLHGVGWRFRHIYRGQPRRHLLTTGWSLFVSQKNLGLGDAVLFLRGENGELRLGIRRAVRPRNCLPDSSIGNHSSLPTVLSSVASAILTKNIFHVFYSPRATHADFVIPIQKYMKSIINPIPTGTRFVMRLEMDDSPERRCSGIVTGLGDLDPYRWPNSKWRCLTVRWDEGHATNHQERVSPWEVDASIRLPSPLSFHGSPQLKKLRTCLQSSLQSGIADDISTAGRSGFLDFEESIRSSSKVLQGQENSGLPSPLYRGDKVNHPLGCCSEVPYLVNQLLLPPRPDHV…
>KfARF5.1
MGSVVEEKMKPGGLPNGVSTNLLEEMKMVKELQDQSGAAKTMNSELWHACAGPLVSLPQIGGLVYYFPQGHSEQVAVSTRRSATSQIPNYPNLPSQLLCQVHNVTLHADKETDEIYAQMSLQPVNTEKDIIPVQEFGQPSKHPSEFFCKTLTASDTSTHGGFSVPRRAAEKLFPILDYTMQPPTQELVVRDLHDNTWTFRHIYRGQPKRHLLTTGWSLFVSAKRLRQGDSVLFIRDEKSQLMVGIRRANRQQTTLPSSVLSADSMHIGVLAAAAHAAANRSPFTIFYNPRQCPSDFVIPMPKFRKAVFGTQISMGMRFGMMFETEESGKRRYMGTIVNVSDLDPVRWPGSKWRNVQVEWDEAGCSDKPNRVSSWDIETPESLFIFPSLTSGYKRPLTAP…
>KfARF5.2
MVGIRRVNRQQTTLPSSVLSADSMHIGVLAAAAYAAANRSPFTIFYNPRQCPSDFVIPMAKFRKAVFGTQISMGMRFGMMFETEESGKRRYMGTIVNVTDLDPLRWPGSKWRNIQVEWDEAGCSDKPNRVSSWDIETPESLFIFPSLTSGYKRPLTPGFLGAETDWGSLIKRPFVRMPDNGFGNLHPMASPCSEQLMKMLMKSQMVNHPSNFSAIPVDSSYNRAPVPDGRAMEAVTKQNPDQPMFSRNTLAQIQSSTQPCPAQSAPANSKVLPQVTHQEKTLQVVKSEIASSEPVAQDHGNQLKSGPHTVENFAPSSMNPPTSVTQPASLNQQTTQRILPNPSQAQFQQVNPWQPHQPMDSSIFQSQPMEAPQTDLSSINSLLPYLETDEWMLNTPSSY…
>KfARF6
MRLSSAGFSPQPQEGEKRVLNSELWHACAGPLVSLPTVGSRVVYFPQGHSEQVAATTNKEVDGHIPNYPSLPPQLICQLHNVTMHADVETDEVYAQMTLQPLSPQEQKDPYLPADFGAPSKQPTNYFCKTLTASDTSTHGGFSVPRRAAEKVFPPLDFSQQPPAQELIAKDLHDNEWKFRHIFRGQPKRHLLTTGWSVFVSAKRLVAGDSVLFIWNDKNQLLLGIRRASRPQTVMPSSVLSSDSMHLGLLAAAAHAASTNSRFNIFYNPRASPSEFVIPLTKYVKAVYHTRVSVGMRFRMLFETEESSVRRYMGTITGISDSDPVRWPNSHWRSVKVGWDESTAGERQPRVSLWEIEPLTTFPMYPSPFPFRLKRPWPAGLPSLNGFKEEDLGMNSPLM…
>KfARF7
MRFRMTFETEESGTRRYMGTITGISDVDPVNWKNSQWRNLQVGWDEENTGEKCHRVSIWDIEPVTAPYFICPPPFIRFKRPRQIGMPDEESSDMENLFKRVMPWLHDNAFLKESRPIPGINFTQWMNMQQNHLLTHSLQSAYMPSIPGCVLPSLAEADPSQHVGLSASHYPPQSNPQLGIQWPQQQLHQLPKPSPLNPCSTSHQHLPDLTQQSQNSVSQLPASSHYMLPQTQVKITDILQKQLASQNAQAQGSIPQISNQQQLLSTSHNLGQLPEIVNQPVTNNLIQLPMLQRGHQQEQQYLHSQQSITQHVGQIASFQGQQRPTADVANNIYIPASIGSVQAVEMPQVMTSSTYPCTMDPTQQQCGNNTGLSTGCISSSPQQLRSVHQPLAVNISELP…
>KfARF8.1
MRQSGATGFSPQHAVQEGEKRTLNSELWHACAGPLVSLPTVGSRVVYFPQGHSEQVVATTNKEVDAHIPNYPSLPPQLICQLHNVTMHADVETDEVYAQMTLQPLSPQDQKDPYLPAELGSPSKQPTNYFCKTLTASDTSTHGGFSVPRRAAEKVFPPLDFSQQPPCQELIARDLHDNEWKFRHIFRGQPKRHLLTTGWSVFVSAKRLIAGDSVLFIWNDKNQLLLGIRRATRPQTVMPSSVLSSDSMHLGLLAAAAHAAATNSRFSIFFNPRASPSEFVIPLAKYVKAVYQTRVSVGMRFRMLFETEESSVRRYMGTITGISDMDPKWPNSHWRSVKVGWDESTAGDRQPRVSLWEIEPLTTFPMYPSPFPLRLKRPWPSGLPSLPGVKDDELGLNSP…
>KfARF8.2
MKLSASSGTAHDGDNRCLNSQLWHACAGPLVSLPTAGSRVVYFPQGHSEQVAATTNRDVDGQIPNYPSLPPQLICQLHNVTMHADVETDEVYAQMTLQPLSLQEQEVTYLPMEFGIPSKQPTNYFCKTLTASDTSTHGGFSVPRRAAEKVFPPLDFSLQPPAQELIAKDLHDVEWKFRHIFRGQPKRHLLTTGWSVFVSAKRLVAGDAVLFIWNERNQLLLGIRRATRPQTAMPSSVLSSDSMHIGLLAAAAHAAATNSCFTIFYNPRACPSEFVIPLSKYVKAVFHTRVSVGMRFRMLFETEESSVRRYMGTITSINDIDPARWPNSHWRSVKVGWDESTAGERQPRVSLWDIEPLTTFPMYPSLFPFRMKRPWYPGVSSFQDHRDEAAGASLYSDHG…
>KfARF8.3
MHADVETDEVYAQMTLQPLSLQEQEVTYLPMEFGIPSKQPTNYFCKTLTASDTSTHGGFSVPRRAAEKVFPPLDFSLQPPAQELIAKDLHDVEWKFRHIFRGQPKRHLLTTGWSVFVSAKRLVAGDAVLFIWNERNQLLLGIRRATRPQTAMPSSVLSSDSMHIGLLAAAAHAAATNSCFTIFYNPRACPSEFVIPLSKYVKAVFHTRVSVGMRFRMLFETEESSVRRYMGTITSINDIDPARWPNSHWRSVKVGWDESTAGERQPRVSLWDIEPLTTFPMYPSLFPFRMKRPWYPGVSSFQDHRDEAAGASLYSDHGRQALNFQQVGMFPCMQSRIDPSLFGHNQDHYQPIMASGLVNTENGGHLKQQFMHFNMPLQSHQVPDGSNAQLQQLNKIGQQ…
>KfARF9.1
MMMPSRCTNSSGEGTGGDEGLYEELWKACAGPLVDVPRPGEKVYYFPQGHLEQLEASTNQELDQRITMFKLPSKILCKVLNVYHLAEPETDEVYAQITLFPETEQTEPTKPDPCLPEPRRRTIHSFCKVLTASDTSTHGGFSVLRKHATECLPPLDMSQPTPTQELVAKDLHGVEWRFKHIFRGQPRRHLLTTGWSTFVSAKRLVAGDSFVFLRGDDGELRVGVRRLACQQNNMPSVICSQSIQLGVLASASHAVTAQTMFQVYYKPRKSQFIVSVNKYLEANKCGFGVGKRFKMRFEGEDSPERWFSGTIVGLDNISQQWADSKWRSLRVQWDEPAAIPRPDRVSPWEIETLTPTVPACISTAIPSKNKRLCMPGDMQVPETSNASGLWHHKPDNTNV…
>KfARF9.2
MMMMMPNRCTNLSGEGMGGDGGLYEELWKACAGPLVDVPRERERVYYFPQGHLEQLDTSTNQEMDQRITMFKLPSKILCKVLNVYLMAEPETDEVYAQITLIPEPDQTEPTKPDPCLPEPRRPTVHSFCKVLTASDTSTHGGFSVYRKHATECLPPLDMSQPTPTQELIGKDLHGMEWRFKHIFRGQPRRHLLTTGWSTFVSAKRLVTGDSFVFLRGEDGELRVGVRRLACQQSNMPSVISSHSIQLGVLASASHAVTAQTIFQVFYKPRKSQFVVSVNKYLEANKSGFGVGKRFKMRFEGDDLPERWFSGTIVGVDNISQQWADSKWRSLRVQWDEPAAISRPDTVSPWEIENLTPSVPSCISPAIPSKNKRLRPPGDMQVPETPTASGLWHHKPEDK…
>KfARF10
MERSLDSQLWHACAGGMVQMPKVNSRVFYFPQGHAEHAQASLDFGVSPKVGPLVPCRVASVQFLADPETDEVYAKIRLVPVGNREMEFDVDDLGSRGPESVDKPASFAKTLTQSDANNGGGFSVPRYCAETMFPRLDYTADPPVQTVVAKDVHGEIWKFRHIYRGTPRRHLLTTGWSTFVNQKKLVAGDSIVFLRTESGELCVGIRRAKRGIESGSGGVGSQSGWNASPGHFISPYGGGGGGYSVFLRDDENGFLRNGCSEGGLKTNKKVKAESVIEAATSAAKGQPFEVVYYPRACTPEFCVAASAVKAAMRIQWCPGMRFKMPFETEDSSRISWFMGTVSSVQVADPIRWPNSPWRLLQVTWDEPDLLQNVNRVSPWLVELVSNMPVMNMSPFSPPR…
>KfARF16.1
MDKCLDPQLWHACAGGMVQMPPVGTNVFYFPQGHSEHASSDVDFRAFAKLPSMFLCRVSAVKYMADPDSDEVFAKIRLLPTNVFDLAADDAAFSGAVDDQDPPASFAKTLTQSDANNGGGFSVPRYCAETIFPRLDYTADPPVQTILAKDVHGQTWKFRHIYRGTPRRHLLTTGWSNFVNHKKLVAGDSIVFLRDENGELCVGVRRATRGIGGCDPQVCWNPAGGNFESTYGGGDDRKRMQVGDGRMRGRVKAESVLEAVSLAASGKPFQIVYYPRAGTPEFCVRASVVSEAMRVQWCCGMRFKMPFETEDSSRISWFMGTISAAQVADPVRWPNSPWRLLQVAWDEPDLLQNVKRVSPWLVEVVSNMPSVHLTPFSPPRKKVRLPQHPDFPLLGQFPV…
>KfARF16.2
MIPFMDSKDKESEKCLDSQLWHACAGGMVQMPALNSRVYYFPQGHAEHASGNVDFRQLSRIPAYVLCRVLAVKFMADTETDEVYAKIRLVPVRVNDREYDEVGLSGLNCSEGLEKPASFAKTLTQSDANNGGGFSVPRYCAETIFPRLDYSADPPVQTILAKDVHGEIWKFRHIYRGTPRRHLLTTGWSTFVSQKKLVAGDSIVFLRAECGDLCVGIRRAKRGIFGESESASGWNPAGGNCSMPYGGLLSSFLRDDEKKLLGNSECLSSGSGCVVKGKVSAESVVEAARLAADGQLFEVVYYPRASTPEFCVRASLVNAALRIRWCSGMRFKMAFETEDSSRISWFMGTISSVQIADPIRWPNSPWRLLQVSWDEPDLLHNVKRVSPWLVELVSNMPAI…
>KfARF17
MFPINFPATQTVLVDSDLWKACAGDTFKVPSIDTRVYYFPEGHAELCDSPPPVAQLVCPIVPCRVLHFRFFADRTTDEVFAAVSLQPVGCEYRWAPPASRSVSGRQIGGAEREGRRIESNMKILTQSDANNGGGFSVPRQCAESIFPALNYEEDPPVQNLTITDVQGGEWIFRHIYRGTPKRHLLTTGWSKFVNNKKLVAGDTVIFMRDNLTGKLYIGIRRLLRANSGRNGKRSLCVGEAEGTGEEMDDGSWRAGSRRVSARFVEAAAKQASKGLHFEVILYPSVGLPDFVVNADVVDRALSWRWAVGTRVKMAVESEDSSRPTLLQGYVSIILNVLEGGQWRSSPWKMLQVTWIEPDHLQNVERLSPWQVEYVEHTASRQPIHLPIEVRDPHIFQPLT…
>KfARF18
MEKDDLYVELWKLCAGPLVDVPKQGEMVYYFPQGHMEQLEASMNQELKQKIPLFNLPSEIPCLVVNIQLLAEQETDEVYAHITLQPTTDKSEPTSPLECELEQPKPPVRSFCKILTASDTSTHGGFSVRRKHANECLPQLDMSEATPTQELAAKDLHGYDWRFKHIFRGQPRRHLLTTGWSTFVTSKRLVAGDAFVFLRGVDGDLRVGVRRHARQQSIMPSSVISSQSMHLGVLATASHAVTAHSLFIVVYKPRTSQFIISKNKYVESVKNGFSVGKRFTMRFEGEDSPERRFTGTIIGAGDISSEWSNSKWRSLKVQWDESATIPRPDRVSPWEIEPFEPSSSVNLIQPVLKSKRPRPMDPPANLVKLNASVFWYSQMNKRCQIGHADNGSEVQGAVT…
>KfARF19.1
MKAPTNGFPANSGEGERKTINSELWHACAGPLVSLPPVGSLVVYFPQGHSEQVAASMQKETDCIPSYPNLPSKLICMLHNVTLHADPETDEVYAQMTLQPVTKYDKEALLASDLGLKQNRQPAEFFCKTLTASDTSTHGGFSVPRRAAEKIFPPLDFSMQPPAQELTARDLHDNMWTFRHIYRGQPKRHLLTTGWSVFVSTKRLFAGDSVLFIRDEKSQFLLGIRRANRQQPALSSSVISSDSMHIGILAAAAHAAANNSPFTIFYNPRASPCEFVIPLAKYNKAMYTQASLGMRFRMMFETEESGVRRYMGTITGISDLDPVRWKGSQWRNIQVGWDESTAGDRPSRVSLWEIEPVVTPFYLCPPPFFRPKFPKQPGFPDDESDTENTLKRGMPWLDD…
>KfARF19.2
MQPKSLHSDAACLLLLVYVTRSFLLASYTKYEWLIHVVCHGNLLLEVMSLDANKTINPELWQACAGPLVNLPMAGTHVVYFPQGHSEQVAVSMKKDVDAQYPNYSNLPPKLICLLHSVTLLANPDTDEVYAQMVLQPVSSIDQEALIGSDHSLKSHKPQTEFFCKTLTASDTSTHGGFSVPRRAAEKIFPPLDFSMQPPAQEIVAKDLHDNVWTFRHIYRGQPKRHLLTTGWSLFVSGKRLLTGDSVLFIRDEKQQLLLGTRRANRLPPNVSSSVISSDSMHIGILAAAANAAANNSIFTVFYNPRTSPSEFVIPLAKYYKAVNSYQISLGMRFRMTFETEESGTRRYMGTITGISDVDPVNWKNSQWRNLQVGWDEENTGEKCHRVSIWDIEPVTAPY…
>KlARF1.1
MMMMPNRCTNLSGEGVGGDGGLYEELWKACAGPLVDVPRERERVYYFPQGHLEQLETSTNQEIDQRITMFNLPSKILCKVLNVYLMAEPETDEVYAQITLIPEPDQTEPTKPDPCLPEPRRPTVHSFCKVLTASDTSTHGGFSVLRKHATECLPPLDMSQPTPTQELIGKDLHGMEWRFKHIFRGQPRRHLLTTGWSTFVSAKRLVAGDSFVFLRGEDGELRVGVRRLACQQSNMPSVISSHSIQLGVLASASHAVTAQTIFQVFYKPRKSQFVVSVNKYLEANKSGFGVGKRFKMRFEGDDLPERWFSGTIVGVDNISQQWADSKWRSLRVQWDEPAAISRPDTVSPWEIENLTPSVPSCISPAIPSKNKRLRPPGDMQVPETPTASGLWHHKPEDKN…
>KlARF1.2
MAFTPPNHFSPMLRPGTIDDALYKELWHACAGPLVSLPREGERVYYFPQGHMEQLEASTNHGSDQKIPTFNLPSKILCKVVYVHPRAEPDTDEVYAQITLTPEPVQSEVTSPDDPLPEPETCKVHSFCKTLTASDTSTHGGFSVLRRHADDCLPPLDMSQQPPWQELVASDMHGNEWHFRHIFRGQPRRHLLTTGWSVFVSSKKLVAGDAFIFLRGENGELRVGVRRLMRQQNNMPSSVISSHSMHLGVLATASHALSTGSLFSVYYKPRTSRSEFIVSVNKYLESRNHKLSVGMRFKMRFEGEEVPERRFSGTIVGVEENTAFGWADSEWRSLKVQWDEPSAILRPDRVSPWDLEPLVVASPPNSLSATPAQRTKRARPPVLTSGMWKSHSDSPSAFS…
>KlARF2.1
MATSEVRSGRGESFSSGHSEPHDVAASRNVADDGRDDAEDALYTELWHACAGPLVTVPQVGEHVFYFPQGHIEQVEASTNKVAEQEMPVYDLPSKILCRVLDVRLMAEPVTDEVFAHVVLVPERNQDENAVKKEPPQPPKPRFHVHSFCKTLTASDTSTHGGFSVLRRHADECLPPLDMSKQPPTQELVAKDLHKTEWRFRHIFRGQPRRHLLQSGWSVFVSSKRLVAGDAFIFLRGENGELRVGVRRAMRQQGNIPSSVISSHSMHLGVLASAWHAISTGTMFTVFYKPRTRPTEFIVPYDQYMESVKNNYSIGMRFKMRFEGEEAPEQRFSGTVVGIEDADPRRWRDSKWRCLKVRWDETSTIHRPDRVSPWKIEPALNPLALNPIPMPRPKRPRTN…
>KlARF2.2
MATSEVRNGNLNARGESHTSGYSEPNGAVASRNLAEGVGDGRVDAEDALYTELWHACAGPLVTVPRQGDRVFYFPQGHIEQVEASTNKVADQEMPVYNLPSKILCRVLDVRLMAEPVTDEVFAQVILVPENYQDENTVEKDPPPPPKPRFHVHSFCKTLTASDTSTHGGFSVLRRHADECLPPLDMSKQPPTQELVAKDLHKTEWRFRHIFRGQPRRHLLQSGWSVFVSSKRLVAGDAFIFLRGENGELRVGVRRAMRQQGNVPSSVISSHSMHLGVLASAWHAISTGTMFTVFYKPRTSPTEFIVPFEQYMESVKNNYSIGMRFKMRFEGEEAPEQRFTGIIVGTEDADPKRWRDSKWRCLKVRWDETSTIPRPDRVSPWKIEPALTPPALNPIPTPR…
>KlARF2.3
MDGRRHELDEALWHGCAGHDIYIPQVGDLVAYFPQGHLEQVKACTNHDDDLDTSSLFKLPSKIFCSVIDVQLKAESKTDEVFARITLHPVAKQEMTEWEEMNDECRSAAIRNVKIFSKILTSSDTSPQGGFTVPKRFAEEALPSLDMSQQPPIQDLTATDIHGKAWTFRHIFRDFFAMQMAGNPKRHLLTCGWHPFLNNKQVAAGDMCIFVSSVKPAIGITITQLNPSSHRGSNGELRIGIRRALRKENSTTSVISGHDMQLGALASAFNALLYGTIFVVYYHPWTRSCDFIIPYAKYVKSVKMQCSVGARFTTSLEGEESERKRSTGRVIAIDDLDCLRWPGSEWKRLKVEWEAGLSEKLVRPGRISLWSIESLEPDRRGCVLLPPSKKLSRPGLLPT…
>KlARF3.1
MICAVEGLSEILAMAATGRGLNLFDLNTAEEEDAAAGGSLSPSPSPTSTCSGVVPGSTGCVAPSVCLELWHACVGPLVSLPKKNSLVVYFPQGQLECFGESPAVICGVPPHVFCRVLDVKLHAEVDSDEVCAQVFLIPVAQEQLPQVDKTEVDGEDDDINCGSKSMARHMFCKTLTASDTSTHGGFSVPRRAAEDCFPPLDYTLQRPSQELVAKDLHGREWKFRHIYRGQPRRHLLTTGWSAFVNRKKLVSGDAVLFLRGGDGILRLGVRRAAQLKEKPPFPPIFREQQSHGSFSAVINAISTRSVFDISYNPRGTSSDFIIPHSKFTRSLVHKFSCGMRLKMCCETEDAAERRFTGAVTGVSDLDPIGWPGSKWKCLLVEWDDSENNLHGGRVSPWEV…
>KlARF3.2
MGGFNFIDLNDVGGGEGVEEDEAAPSVATTLSSSAGSASSSSVSSASASTAPLPTAGGALSSSVCLELWHACAGRLISLPKRGSCVVYFPQGHLELLPERPSSTFNLPPHVFCRVIDVKLQAEVDTDEVFALVSLIPDSQIEQRWRDGMIEDNGDEDGSEAAAKHITPHMFCKTLTASDTSTHGGFSVPRRAAEDCFPPLDYTQQRPSQEIVAKDLHGQEWRFRHIYRGQPRRHLLTTGWSAFVNMKKIASGDAVLFLRGGDGVLRLGIRRAAQVKSVSPFPASCGQQFNLSNFSALVNSITAPSAFSVCYNPRGNLSPFIIPVCKFSRSLDHSLSVGVRFKMRVEGEDAAERRLTGVITGMSDLDPKWPGSRWKCLSVRWDGVHGNQQSSRLSPWEIE…
>KlARF3.3
MQQMGGFNFIDLNDVGGGEGVEEDEAAPSVATTLSSSAGSASSSSVSSASASTAPLPTAGGALSSSVCLELWHACAGRLISLPKRGSCVVYFPQGHLELLPERPSSTFNLPPHVFCRVIDVKLQAEVDTDEVFALVSLIPDSQIEQRWRDGMIEDNGDEDGSEAAAKHITPHMFCKTLTASDTSTHGGFSVPRRAAEDCFPPLDYTQQRPSQEIVAKDLHGQEWRFRHIYRGQPRRHLLTTGWSAFVNMKKIASGDAVLFLRGGDGVLRLGIRRAAQVKSVSPFPASCGQQFNLSNFSALVNSITAPSAFSVCYNPRGNLSPFIIPVCKFSRSLNHSLSVGVRFKMRVEGEDAAERRLTGVITGMSDLDPKWPGSRWKCLLVRWDGVHGNQQSSRLSPW…
>KlARF3.4
MARHMFCKTLTASDTSTHGGFSVPRRAAEDCFPPLDYTLQRPSQELVAKDLHGREWKFRHIYRGQPRRHLLTTGWSAFVNRKKLVSGDAVLFLRGGDGILRLGVRRAAQLKEKPPFPPIFREQQSHGSFSAVINAISTRSVFDISYNPRGTSSDFIIPHSKFTRSLVHKFSCGMRLKMCCETEDAAERRFTGAVTGVSDLDPIGWPGSKWKCLLVEWDDSENNLHGGRVSPWEVEPAGFVVGCCMPAPSGSKRGRNGLPSTIHNLPIPDGKGLPDFRESLRFQKVLQGQEIMSLKPQNTQNHNLAESLSCYPGTDSSRIGASGNKISRPYFGNPDFSFNNKGFGESQWFQRVLQGQEKTSNMPYGMISCTSSHDELLGIFNGIALPNFRRTALLHDSNS…
>KlARF3.5
MAATGRGLNLFDLNTAEEEDAAAGGSLSPSPSPTSTCSGVVPGSTGCVAPSVCLELWHACVGPLVSLPKKNSLVVYFPQGQLECFGESPAVICGVPPHVFCRVLDVKLHAEVDSDEVCAQVFLIPVAQEQLPQVDKTEVDGEDDDINCGSKSMARHMFCKTLTASDTSTHGGFSVPRRAAEDCFPPLDYTLQRPSQELVAKDLHGREWKFRHIYRGQPRRHLLTTGWSAFVNRKKLVSGDAVLFLRGGDGILRLGVRRAAQLKEKPPFPPIFREQQSHGSFSAVINAISTRSVFDISYNPRGTSSDFIIPHSKFTRSLVHKFSCGMRLKMCCETEDAAERRFTGAVTGVSDLDPIGWPGSKWKCLLVEWDDSENNLHGGRVSPWEVEPAGFVVGCCMPA…
>KlARF4.1
MELDGHHAVRVEERKNAYVSCDGDCGDKAGCARCLSSSSSSSSSSNSPASLASSSIYVELWHACAGPITALPKKGNVVVYFPQGHLEQLASNSPFSPTEMPTYDLQPQIFCRVVNVQRLANKENDEVYTQLSLLPQPELVGSSLSRSDLLSANGNDEPALKSTPHMFCKTLTASDTSTHGGFSVPRRAAEDCFPPLDYKQQRPSQELVAKDLHGVGWRFRHIYRGQPRRHLLTTGWSLFVSQKNLGLGDAVLFLRGENGELRLGIRRAVRPRNCLPADSSIGNHSSLPTVLSSVASAILTKNIFHVFYSPRATHADFVIPIQKYMKSIINPIPTGTRFVMRLEMDDSPERRCSGIVTGLGDLDPYRWPNSKWRCLMVRWDEGHATNHQERVSPWEVDAS…
>KlARF4.2
MPTYDLQPQIFCRVVNVQRLANKENDEVYTQLSLLPQPELVGSSLSRSDLLSANGNDEPALKSTPHMFCKTLTASDTSTHGGFSVPRRAAEDCFPPLDYKQQRPSQELVAKDLHGVGWRFRHIYRGQPRRHLLTTGWSLFVSQKNLGLGDAVLFLRGENGELRLGIRRAVRPRNCLPDSSIGNHSSLPTVLSSVASAILTKNIFHVFYSPRATHADFVIPIQKYMKSIINPIPTGTRFVMRLEMDDSPERRCSGIVTGLGDLDPYRWPNSKWRCLMVRWDEGHATNHQERVSPWEVDASIRLPSPLSFHGSPQLKKLRTCLQSSLQSGIADDISTAGRSGFLDFEESIRSSSKVLQGQENSGLPSPLYRGDKVNHPLGCCSEVPYLVNQLLLPPRPDHV…
>KlARF4.3
MWYISLSQAIKGLNTTIYFSGQPRRHLLTSGWSLFVSQKNLGLGDAVLFLRGESGELRLGIRRAVRPRNCLPDSAIGNQSSLPTVLSSVANAILTKNVFQVFYSPRATLAEFVIPIQKYMKSIIHPIPTGTKFKMRFEMDDSPERRCSGIVTGMGDLDPYRWPNSKWRCLMVRWDEDHASEHQERVSPWEVDASICLPPPMSFHGSPQLKKLRTCLQSSLQSGLADDLSTGGSGFLDLEESMRSSSKVLRGQENSGFRSPYLLNQPLGSSKPSQATVLEGLNIQSTGYTTFGKSDVFPTVLQGQEVCPYSAWRKPSIGCCNLSSTHQRPEPSFYPVASAGSRSVYFPLHSGIQKEMQGPAVSLSSRFAGGSGPFGRPPVYNGMDIDEPRRFVPMNAQKV…
>KlARF4.4
MEMPTYDLQPQIFCRVLNVQRLANKENDEVYTQLSLLPQPELAGLKLSGSDMLSENGSDELALKSTPHMFCKTLTASDTSTHGGFSVPRRAAEDCFPPLDYKQQRPSQELVAKDLHGVEWRFRHIYRGQPRRHLLTSGWSLFVSQKNLGLGDAVLFLRGESGELRLGIRRAVRPRNCLPDSAIGNQSSLPTVLSSVANAILTKNVFQVFYSPRATLAEFVIPIQKYMKSIIHPIPTGTKFKMRFEMDDSPERRCSGIVTGMGDLDPYRWPNSKWRCLMVRWDEDHASEHQERVSPWEVDASICLPPPMSFHGSPQLKKLRTCLQSSLQSGLADDLSTGGSGFLDLEESMRSSSKVLRGQENSGFRSPYLLNQPLGSSKPSQATVLEGLNIQSTGYTTFG…
>KlARF6.1
MRLSSAGFSPQPQEGEKRVLNSELWHACAGPLVSLPTVGSRVVYFPQGHSEQVAATTNKEVDGHIPNYPSLPPQLICQLHNVTMHADVETDEVYAQMTLQPLSPQEQKDPYLPADFGAPSKQPTNYFCKTLTASDTSTHGGFSVPRRAAEKVFPPLDFSQQPPAQELIAKDLHDNEWKFRHIFRGQPKRHLLTTGWSVFVSAKRLVAGDSVLFIWNDKNQLLLGIRRASRPQTVMPSSVLSSDSMHLGLLAAAAHAASTNSRFNIFYNPRASPSEFVIPLTKYVKAVYHTRVSVGMRFRMLFETEESSVRRYMGTITGISDSDPVRWPNSHWRSVKVGWDESTAGERQPRVSLWEIEPLTTFPMYPSPFPFRLKRPWPAGLPSLNGFKEEDLGMNSPLM…
>KlARF6.2
MHADVETDEVYAQMTLQPLSPQEQKDPYLPADFGAPTKQPTNYFCKTLTASDTSTHGGFSVPRRAAEKVFPPLDFSLQPPAQELIARDLHDNEWKFRHIFRGQPKRHLLTTGWSVFVSAKRLVAGDSVLFIWNDKNQLLLGIRRSSRPQTVMPSSVLSSDSMHLGLLAAAAHAASTNSRFSIFYNPRASPSEFVIPLTKYVKAVYHTRVSVGMRFRMLFETEESSVRRYMGTITGISDLDPVRWPNSHWRSVKVGWDESTAGERQPRVSLWEIEPLTTFPMYPSPFPFRLKRSWPGFKEEDMGMNSPLMWLRGDNGQSLNFQGMGVNPWMQMQQRMDASMFGLQSDMYQAMAAAAFQEMKQAQPPNLLQFQQPQPVGNAPACLIPPQMLHQTQAQLSYL…
>KlARF6.3
MRQSGAAGFSPQHAVQEGEKRTLNSELWHACAGPLVSLPTVGSRVVYFPQGHSEQVVATTNKEVDAHIPNYPSLPPQLICQLHNVTMHADVETDEVYAQMTLQPLSPQDQKDPYLPAELGSPSKQPTNYFCKTLTASDTSTHGGFSVPRRAAEKVFPPLDFSQQPPCQELIARDLHDNEWKFRHIFRGQPKRHLLTTGWSVFVSAKRLIAGDSVLFIWNDKNQLLLGIRRATRPQTVMPSSVLSSDSMHLGLLAAAAHAAATNSRFSIFFNPRASPSEFVIPLAKYVKAVYQTRVSVGMRFRMLFETEESSVRRYMGTITGISDMDPKWPNSHWRSVKVGWDESTAGDRQPRVSLWEIEPLTTFPMYPSPFPLRLKRPWPSGLPSLPGVKDDELGLNSP…
>KlARF7.1
MRFRMTFETEESGTRRYMGTITGISDVDPVNWKNSQWRNLQVGWDEANTGEKCHRVSIWDIEPVTAPYFICPPPFIRFKRPRQIGMPDEESSDMENLFKRVMPWLHDNAFLKESQPIPGINFTQWMNMQQNHLLTHSLQSAYMPSIPGCVLPSLAEADPSQHVGLSASHYPPQSNPQLGIQWPQQQLHQLPKPSPLNPCSTSHQHLPDLTQQSQNSVSQLPASSHYMLPQTQVKITDILQKQLASQNAQAQGSIPQISNQQQLLSTSHNLGQLPEIVNQPVTNNLIQLPMLQRGHQQEQQYLHSQQSITQHVGQIASFQGQQRPTADVANNIYIPASIGSVQAVEMPQAMTSSTYPCTMDPTQQQCGNNTGLSTGCISSSPQQLRSVHQPLAVNISELP…
>KlARF7.2
MLSLNLFTICFQVAVSMKKDVDAQYPNYSNLPPKLICLLHSVTLLANPDTDEVYAQMVLQPVSSIDQEALIGSDHSLKSHKPQTEFFCKTLTASDTSTHGGFSVPRRAAEKIFPPLDFSMQPPAQEIVAKDLHGNVWTFRHIYRGQPKRHLLTTGWSLFVSGKRLLTGDSVLFIRDEKQQLLLGTRRANRLPPNVSASVISSDSMHIGILAAAANAAANNSIFTVFYNPRTSPSEFVIPLAKYYKAVNSYQISLGMRFRMTFETEESGTRRYMGTITGISDVDPVKWKNSQWRNLQVGWDEANTGEKCHRVSIWDIEPVTAPYFICPPPFIRFKRPRQIGMPDEESSDMDNLFKRVMPWLHDNAFLKESQPIPGINFTQWMNMQQNHLLTHSLQSAYMP…
>KlARF8.1
MRLSSAGFSPQPQEGEKRVLNSELWHACAGPLVSLPTVGSRVVYFPQGHSEQVAATTNKEVDGHIPNYPSLPPQLICQLHNVTMHADVETDEVYAQMTLQPLSPQEQKDPYLPADFGAPSKQPTNYFCKTLTASDTSTHGGFSVPRRAAEKVFPPLDFSQQPPAQELIAKDLHDNEWKFRHIFRGQPKRHLLTTGWSVFVSAKRLVAGDSVLFIWNDKNQLLLGIRRASRPQTVMPSSVLSSDSMHLGLLAAAAHAASTNSRFNIFYNPRASPSEFVIPLTKYVKAVYHTRVSVGMRFRMLFETEESSVRRYMGTITGISDSDPVRWPNSHWRSVKVGWDESTAGERQPRVSLWEIEPLTTFPMYPSPFPFRLKRPWPAGLPSLNGFKEEDLGMNSPLM…
>KlARF8.2
MKLSASSGIAHDGDNRCLNSQLWHACAGPLVSLPTAGSRVVYFPQGHSEQVAATTNRDVDGQIPNYPSLPPQLICQLHNVTMHADVETDEVYAQMTLQPLSLQEQEVTYLPMEFGIPSKQPTNYFCKTLTASDTSTHGGFSVPRRAAEKVFPPLDFSLQPPAQELIAKDLHDVEWKFRHIFRGQPKRHLLTTGWSVFVSAKRLVAGDAVLFIWNERNQLLLGIRRATRPQTAMPSSVLSSDSMHIGLLAAAAHAAATNSCFTIFYNPRACPSEFVIPLSKYVKAVFHTRVSVGMRFRMLFETEESSVRRYMGTITSINDIDPARWPNSHWRSVKVGWDESTAGERQPRVSLWDIEPLTTFPMYPSLFPFRMKRPWYPGVSSFQDHRDEAAGASLYSDHG…
>KlARF8.3
MRQSGATGFSPQHAVQEGEKRTLNSELWHACAGPLVSLPTVGSRVVYFPQGHSEQVVATTNKEVDAHIPNYPSLPPQLICQLHNVTMHADVETDEVYAQMTLQPLSPQDQKDPYLPAELGSPSKQPTNYFCKTLTASDTSTHGGFSVPRRAAEKVFPPLDFSQQPPCQELIARDLHDNEWKFRHIFRGQPKRHLLTTGWSVFVSAKRLIAGDSVLFIWNDKNQLLLGIRRATRPQTVMPSSVLSSDSMHLGLLAAAAHAAATNSRFSIFFNPRASPSEFVIPLAKYVKAVYQTRVSVGMRFRMLFETEESSVRRYMGTITGISDMDPKWPNSHWRSVKVGWDESTAGDRQPRVSLWEIEPLTTFPMYPSPFPLRLKRPWPSGLPSLPGVKDDELGLNSP…
>KlARF9.1
MEKDDLYVELWKLCAGPLVDVPKQGEMVYYFPQGHMEQLEASMNQELKQKIPLFNLPSEIPCLVVNIQLLAEQETDEVYAHITLQPTTDKSEPTSPLECELEQPKPPVRSFCKILTASDTSTHGGFSVRRKHANECLPQLDMSEATPTQELAAKDLHGYDWRFKHIFRGQPRRHLLTTGWSTFVTSKRLVAGDAFVFLRGVDGDLRVGVRRHARQQSIMPSSVISSQSMHLGVLATASHAVTAHSLFIVVYKPRTSQFIISKNKYVESVKNGFSVGKRFTMRFEGEDSERRFTGTVIGAGDISSEWSNSKWRSLKVQWDESATIPRPERVSPWEIEPFEPSSSVNLIQPVLKSKRPRPMDPPANLVKLNASVFWYSQMNNRCQIGHADNGSEVQGADTH…
>KlARF9.2
MMMPSRCTNSSGDGTGGDEGLYEELWKACAGPLVDVPRPGERVYYFPQGHLEQLEASTNQELDQRITMFKLPSKILCKVLNVYHLAEPETDEVYAQITLFPETEQTEPTKPDPCLPEPRRRTIHSFCKVLTASDTSTHGGFSVLRKHATECLPPLDMSQPTPTQELVAKDLHGVEWRFKHIFRGQPRRHLLTTGWSTFVSAKRLVAGDSFVFLRGDDGELRVGVRRLACQQNNMPSVICSQSIQLGVLASASHAVTAQTMFQVYYKPRKSQFIVSVNKYLEANKCGFGVGKRFKMRFEGEDSPERWFSGTIVGLDNISQQWADSKWRSLRVQWDEPAAIPRPDRVSPWEIETLTPNVPACISTAIPSKNKRLCMPGDMQVPETSNASGLWHHKPDNTNV…
>KlARF9.3
MMMMMPNRCTNLSGEGMGGDGGLYEELWKACAGPLVDVPRERERVYYFPQGHLEQLDTSTNQEMDQRITMFKLPSKILCKVLNVYLMAEPETDEVYAQITLIPEPDQTEPTKPDPCLPEPRRPTVHSFCKVLTASDTSTHGGFSVYRKHATECLPPLDMSQPTPTQELIGKDLHGMEWRFKHIFRGQPRRHLLTTGWSTFVSAKRLVTGDSFVFLRGEDGELRVGVRRLACQQSNMPSVISSHSIQLGVLASASHAVTAQTIFQVFYKPRKSQFVVSVNKYLEANKSGFGVGKRFKMRFEGDDSPERWFSGTIVGVDNISQQWADSKWRSLRVQWDEPAAISRPDTVSPWEIETLTPSVPSCISPVIPSKNKRLRPPGDMQVPETPTASGLWHHKPEDK…
>KlARF10
MERSLDSQLWHACAGGMVQMPKVNSRVFYFPQGHAEHAQASLDFGVSPKVGPLVPCRVASVQFLADPETDEVYAKIRLVPVGNREMEFDVDDLGSRGRESVDKPASFAKTLTQSDANNGGGFSVPRYCAETMFPRLDYTADPPVQTVVAKDVHGELWKFRHIYRGTPRRHLLTTGWSTFVNQKKLVAGDSIVFLRTESGELCVGIRRAKRGIESGSGGVGSQSGWNASPGHFISPYGGGGGGYSVFLRDDENGFLRNGCGEGGLKTNKKVKAESVIEAATLAAKGQPFEVVYYPRACTPEFCVAASAVKAAMRIQWCPGMRFKMPFETEDSSRISWFMGTVSSVQVADPLRWPNSPWRLLQVTWDEPDLLQNVNRVSPWLVELVSNMPVMNMSPFSPPR…
>KlARF11
MAFTPPNHFSPMLRPGTIDDALYKELWHACAGPLVSLPREGERVYYFPQGHMEQLEASTNHGSDQKIPTFNLPSKILCKVVYVHPRAEPDTDEVYAQITLTPEPVQSEVTSPDDPLPEPETCKVHSFCKTLTASDTSTHGGFSVLRRHADDCLPPLDMSQQPPWQELVASDMHGNEWHFRHIFRGQPRRHLLTTGWSVFVSSKKLVAGDAFIFLRGENGELRVGVRRLMRQQNNMPSSVISSHSMHLGVLATASHALSTGSLFSVYYKPRTSRSEFIVSVNKYLESRNHKLSVGMRFKMRFEGEEVPERRFSGTIVGVEENTAFGWADSEWRSLKVQWDEPSAILRPDRVSPWDLEPLVVASPPNSLSATPAQRTKRARPPVLTSGISDQSIIGMWKSH…
>KlARF16.1
MIPFMDSKDKESEKCLDSQLWHACAGGMVQMPALNSRVYYFPQGHAEHASGNVDFRQFSRIPAYVLCRVLAVKFMADSETDEVYAKIRLVPVRVNDREYDEVGLSGLNCSEGLEKPASFAKTLTQSDANNGGGFSVPRYCAETIFPRLDYSADPPVQTILAKDVHGEIWKFRHIYRGTPRRHLLTTGWSTFVSQKKLVAGDSIVFLRAEGGDLCVGIRRAKRGIFGESESASGWNPAGGNCSMPYGGLLSSFLRDDEKRLLGNSECLSSGSGCVVKGKVSAESVVEAVRLAADGQLFEVMYYPRASTPEFCVRASLVNAALRIRWCSGMRFKMAFETEDSSRISWFMGTISSVQVADPIRWPNSPWRLLQVSWDEPDLLQNVKRVSPWLVELVSNMPAI…
>KlARF16.2
MDKCLDPQLWHACAGGMVQMPPVGTNVFYFPQGHSEHASSDVDFRAFAKLPSMFLCRVSAVKYMADPDSDEVFAKIRLLPTNVFDLAGDDAAFSGAVDDQDTPASFAKTLTQSDANNGGGFSVPRYCAETIFPRLDYTADPPVQTILAKDVHGQTWKFRHIYRGTPRRHLLTTGWSNFVNHKKLVAGDSIVFLRAENGELCVGVRRAKLGIGGCDPQFCWNNPAGGNFESTYGGGDDDRKRMQVGDGRMRGKVKAESVLEAVSLAASGKPFEIVYYPRAGTPEFCVRASVVSEANRVQWCCGMRFKMPFETEDSSRISWFMGTISAAQVADPVRWPNSPWRLLQVAWDEPDLLQNVKRVSPWLVEVVSNMPSVHLTPFSPPRKKVRLPQHPDFPLLGQF…
>KlARF16.3
MERSLDSQLWHACAGGMVQMPKVNSKVYYFPQGHAEHAQAGLDFALSPKAGPLVPCRVASVQFLADPETDEVYAKLRLVPVGNRELEFGVEDLGVCRGSESVDKPSSFAKTLTQSDANNGGGFSVPRYCAETIFPRLDYTADPPVQTVIAKDVHGEIWKFRHIYRGTPRRHLLTTGWSTFVNQKKLVAGDSIVFLRTGSGEFGIRSQSGWSPSPGHFISPYGGGGYSMFLRDDENGFLRNGCGEGGLKTNKKVKGESVIEAATLATNGRPFEVVYYPRACTPEFCVAASAVRAAMRIQWCPGMRFKMPFETEDSSRISWFMGTVSSVQVADPLRWPNSPWRLLQVTWDEPDLLQNVNRVSPWLVELVSNTPAMNLPPFSSPRKKLRFPPQPDFPLDGQL…
>KlARF16.4
MESCLDGGLWQVCAGNMLQVPQVDSNVVYFPQGHAEHANGIVNFKDFPEIPDMVVCKVSGVKHMAEVETDELFLRLRLVPLRISVTNLELEEDNSVGHVGQDALVKSASVSKTLTQSDANNGGGFSVPRFCADSFFPRLDYTADPPVQTLHIKDVHGKVWKFRHIFRGTPRRHLLTTGWSSFVNHKQLVAGDSVVFMKAADGELFIGTRRAKRGIGGGKAQCGWTPAGGIWDWPDGSGCRMFENGTTGTQMSYGCSSVGGKVSVESVLEAALLAAGGKAFEVNYYPRATSAEFCVKASAVSAALRTQWRFGMKFKMPFETEDASRVSWFVGTIVAAQAADPLRWPKSPWRLLQVTWDEPDLLHSAKRVNPWMADLVVSGMPNMHLVPFSLPMKRLRPAQ…

## Sheet: Supplementary Material S6
Cd content
Sample	Cd concentration in shoot (mg/kg DW)
CH-NHE1	0.441
CH-NHE2	3.09
CH-NHE3	3.63
CH-NHE4	0.259
CH-NHE5	0.117
CH-NHE6	0.144
CH-NHE7	0.326
CH-NHE8	1.35
CH-NHE9	0.571
CH-NHE10	0.479
CH-NHE11	0.395
CH-NHE20	1.53
CH-NHE21	1.83
CH-NHE23	0.747
CJ-NHE1	2.23
CJ-NHE2	4.07
CJ-NHE3	0.399
CJ-NHE4	1.58
CJ-NHE5	9.09
CJ-NHE6	0.236
CJ-NHE7	1.3
CJ-NHE8	2.07
CJ-NHE9	1.72
CJ-NHE10	14.1
CJ-NHE11	1.77
CJ-NHE12	4.1
CJ-NHE25	0.806
CJ-NHE26	0.818
FY-NHE1	0.71
FY-NHE2	1.22
FY-NHE3	0.953
FY-NHE4	1.96
JX-NHE1	1.57
JX-NHE2	0.345
JX-NHE3	0.78
JX-NHE4	0.161
JX-NHE5	0.0867
JX-NHE6	0.543
JX-NHE7	0.12
JX-NHE8	0.118
JX-NHE9	0.0549
JX-NHE10	0.263
JX-NHE12	0.208
JX-NHE13	0.0728
JX-NHE14	0.242
JX-NHE15	0.0541
JX-NHE17	0.149
JX-NHE18	0.212
JX-NHE19	0.084
JX-NHE20	0.148
JX-NHE21	0.157
JX-NHE22	0.266
JX-NHE23	0.62
JX-NHE24	0.14
QZ-HE1	849
QZ-HE2	839
QZ-HE3	1227
QZ-HE4	632
QZ-HE5	970
QZ-HE6	569
QZ-HE7	1337
QZ-HE8	670
QZ-HE9	1567
QZ-HE10	605
QZ-HE11	365
QZ-HE12	930
QZ-HE14	632
QZ-HE15	1510
QZ-HE16	528
QZ-HE17	485
QZ-HE18	911
QZ-HE19	648
QZ-HE20	1057
QZ-HE21	1613
QZ-HE22	316
QZ-HE23	1431
QZ-HE24	698
QZ-HE25	851
QZ-HE26	1308
QZ-HE27	1224
QZ-HE28	533
ZT-HE1	101
ZT-HE2	130
ZT-HE3	45.9
ZT-HE4	5.42
ZT-HE5	17.1
ZT-HE6	41.5
ZT-HE7	15.5
ZT-HE8	75.2
ZT-HE9	200
ZT-HE10	76.8
ZT-HE11	13.3
ZT-HE12	18.5
ZT-HE13	3.96
ZT-HE14	36.1
ZT-HE15	46.4
ZT-HE16	57.9
ZT-HE17	34.2
ZT-HE18	23.4
ZT-HE19	18.8
ZT-HE20	31.6
ZT-HE21	13.1
ZT-HE22	15.3
ZT-HE23	203
ZT-HE24	13.6
ZT-HE25	52.3
SNP sites in SaARF4
rs#	alleles	chrom	pos	strand	assembly#	center	protLSID	assayLSID	panelLSID	QCcode	CJ-NHE26	CJ-NHE25	CH-NHE3	CH-NHE4	CH-NHE1	CH-NHE10	CH-NHE8	CH-NHE6	CH-NHE7	CH-NHE2	CH-NHE11	CH-NHE9	CH-NHE5	JX-NHE17	CH-NHE21	JX-NHE4	JX-NHE15	ZT-HE7	JX-NHE1	JX-NHE13	ZT-HE13	QZ-HE19	CH-NHE23	JX-NHE6	CJ-NHE10	JX-NHE9	ZT-HE14	QZ-HE22	JX-NHE24	ZT-HE10	JX-NHE21	QZ-HE21	FY-NHE2	JX-NHE3	QZ-HE10	ZT-HE20	CJ-NHE8	QZ-HE17	ZT-HE17
S000164F_272547	T/G	000164F	272547	+	NA	NA	NA	NA	NA	NA	G	G	G	G	N	K	G	G	N	G	K	G	G	G	G	G	G	T	G	G	T	T	G	N	N	G	T	T	N	T	G	T	G	G	T	T	G	T	T
S000164F_272549	T/G	000164F	272549	+	NA	NA	NA	NA	NA	NA	T	T	T	T	N	T	T	T	N	T	T	T	T	T	T	T	T	T	T	T	G	T	T	N	N	T	T	T	N	K	T	T	T	T	T	K	T	T	K
S000164F_272550	T/A	000164F	272550	+	NA	NA	NA	NA	NA	NA	A	A	A	A	N	A	A	A	N	A	A	A	A	A	A	A	A	T	A	A	T	T	A	N	N	A	T	T	N	T	A	T	A	A	T	T	A	T	T
S000164F_273170	A/T	000164F	273170	+	NA	NA	NA	NA	NA	NA	A	W	A	A	A	A	A	A	A	A	A	A	A	N	A	A	N	A	A	A	A	A	A	A	A	A	A	A	A	A	W	A	A	W	A	A	W	A	A
S000164F_273445	C/T	000164F	273445	+	NA	NA	NA	NA	NA	NA	C	C	C	C	C	C	C	C	C	C	C	C	C	C	C	C	C	C	Y	C	C	C	C	C	C	C	C	C	C	C	C	C	C	C	C	C	C	C	C
S000164F_273525	C/T	000164F	273525	+	NA	NA	NA	NA	NA	NA	Y	Y	T	T	T	T	T	T	T	T	T	T	T	T	T	T	Y	C	T	T	C	C	T	T	T	Y	C	C	Y	C	T	C	T	T	C	C	Y	C	C
S000164F_273567	C/T	000164F	273567	+	NA	NA	NA	NA	NA	NA	C	C	C	C	C	C	C	C	C	C	C	C	C	C	C	C	C	C	C	C	C	C	C	C	C	C	C	C	C	C	C	C	C	C	C	C	C	Y	C
S000164F_273587	C/T	000164F	273587	+	NA	NA	NA	NA	NA	NA	C	Y	C	C	C	N	C	C	C	C	C	C	C	C	C	C	C	C	C	C	C	C	C	C	N	C	C	C	C	C	C	C	C	C	C	C	C	C	C
S000164F_273646	T/C	000164F	273646	+	NA	NA	NA	NA	NA	NA	Y	T	T	T	T	T	T	T	T	T	T	T	T	C	T	Y	T	T	C	Y	T	T	T	Y	T	Y	T	T	Y	T	Y	T	Y	Y	T	T	T	T	T
S000164F_273733	G/T	000164F	273733	+	NA	NA	NA	NA	NA	NA	G	G	G	G	G	G	G	G	G	G	G	G	G	T	G	K	G	G	K	K	G	G	G	K	G	K	G	N	K	G	K	G	K	G	G	G	G	G	G
S000164F_273998	T/A	000164F	273998	+	NA	NA	NA	NA	NA	NA	A	A	A	N	N	A	A	A	A	W	A	A	A	A	A	A	A	T	A	A	T	T	A	N	A	A	T	T	A	T	A	T	A	A	T	T	A	T	T
S000164F_274037	G/T	000164F	274037	+	NA	NA	NA	NA	NA	NA	T	T	T	N	T	T	T	T	T	K	T	T	T	T	K	T	T	G	T	T	G	G	T	T	T	T	G	G	T	G	T	G	T	T	G	G	T	G	G
S000164F_274246	G/T	000164F	274246	+	NA	NA	NA	NA	NA	NA	G	G	G	G	G	G	G	G	G	G	G	G	G	G	G	K	G	G	K	N	G	G	G	K	G	G	G	G	N	G	K	G	G	N	G	G	N	G	G
S000164F_274357	G/A	000164F	274357	+	NA	NA	NA	NA	NA	NA	G	G	G	G	G	G	G	G	G	G	G	G	G	G	G	G	G	A	G	G	A	A	G	G	G	G	A	A	G	A	G	A	G	G	A	A	G	A	A
S000164F_274459	A/C	000164F	274459	+	NA	NA	NA	NA	NA	NA	C	C	C	C	C	C	C	C	C	C	C	C	C	C	C	C	C	A	C	C	A	A	C	C	C	C	A	A	C	A	C	A	C	M	A	A	C	A	A
S000164F_274510	T/G	000164F	274510	+	NA	NA	NA	NA	NA	NA	T	T	T	T	T	T	T	T	T	T	T	T	T	T	T	T	T	T	T	T	T	T	T	T	T	T	T	T	T	T	T	T	T	T	T	T	T	K	T
S000164F_274511	C/A	000164F	274511	+	NA	NA	NA	NA	NA	NA	A	A	A	A	A	A	A	A	A	A	A	A	A	A	A	N	A	C	A	A	C	C	A	A	A	A	C	C	A	C	A	C	A	M	C	C	A	C	C
S000164F_274525	A/T	000164F	274525	+	NA	NA	NA	NA	NA	NA	T	T	N	T	T	T	T	T	T	T	T	T	T	T	T	T	T	A	T	T	A	A	T	T	T	T	A	A	T	A	T	A	T	T	A	A	T	A	A
S000164F_274534	C/G	000164F	274534	+	NA	NA	NA	NA	NA	NA	G	G	G	G	S	G	G	G	G	G	G	G	G	G	G	G	G	C	G	G	C	C	G	G	G	G	C	C	G	C	G	C	G	G	C	C	G	C	C
S000164F_274551	C/A	000164F	274551	+	NA	NA	NA	NA	NA	NA	C	C	C	C	C	C	C	C	C	C	C	C	C	C	C	C	C	A	C	C	A	A	C	C	C	C	A	A	C	A	C	A	C	C	A	A	C	A	A
S000164F_274651	A/G	000164F	274651	+	NA	NA	NA	NA	NA	NA	A	A	G	R	A	A	A	R	A	R	A	A	R	A	R	A	A	A	A	A	A	A	R	A	A	A	A	A	A	A	A	A	A	A	A	A	A	A	A
S000164F_274709	C/A	000164F	274709	+	NA	NA	NA	NA	NA	NA	M	M	C	C	C	C	C	C	C	C	C	C	C	M	M	M	A	C	A	M	C	C	C	M	M	M	C	C	A	C	M	C	M	C	C	C	A	C	C
S000164F_274714	T/G	000164F	274714	+	NA	NA	NA	NA	NA	NA	T	T	T	T	T	T	T	T	T	T	T	T	T	T	T	T	T	T	T	T	T	T	T	T	T	T	T	T	T	T	T	T	T	T	T	T	T	K	T
S000164F_274730	T/C	000164F	274730	+	NA	NA	NA	NA	NA	NA	T	T	T	T	T	T	T	T	T	T	T	T	T	T	T	Y	T	T	T	Y	T	T	T	Y	T	Y	T	T	T	T	Y	T	N	Y	T	T	T	T	T
S000164F_274731	C/A	000164F	274731	+	NA	NA	NA	NA	NA	NA	C	C	C	C	M	C	N	C	C	M	C	C	C	C	C	C	C	C	C	C	C	C	C	C	C	C	C	C	C	C	C	C	C	C	C	C	C	C	C
S000164F_274773	A/T	000164F	274773	+	NA	NA	NA	NA	NA	NA	A	A	A	A	A	A	A	A	A	A	A	A	A	A	A	A	A	T	A	A	A	W	A	A	A	A	A	A	A	W	A	A	A	A	W	W	A	W	A
S000164F_274800	T/A	000164F	274800	+	NA	NA	NA	NA	NA	NA	T	T	T	T	T	T	T	T	T	T	T	T	T	T	T	T	T	T	T	T	T	A	T	T	T	T	T	A	T	T	T	W	T	T	W	T	T	N	T
S000164F_274884	T/C	000164F	274884	+	NA	NA	NA	NA	NA	NA	T	T	T	T	T	T	T	T	T	T	T	T	T	T	T	T	T	T	T	T	C	C	T	T	T	T	Y	C	N	Y	T	Y	T	T	Y	Y	T	C	C
S000164F_274925	T/C	000164F	274925	+	NA	NA	NA	NA	NA	NA	T	T	T	T	T	T	T	T	T	T	T	T	T	T	T	T	T	T	Y	Y	T	T	T	T	T	T	T	T	N	T	T	T	T	T	T	T	N	T	T
S000164F_274954	C/T	000164F	274954	+	NA	NA	NA	NA	NA	NA	T	C	T	T	Y	T	Y	Y	Y	N	Y	Y	Y	T	Y	C	Y	C	Y	N	C	C	Y	Y	T	C	C	C	N	C	C	C	C	Y	C	C	N	C	C
S000164F_274964	C/T	000164F	274964	+	NA	NA	NA	NA	NA	NA	C	C	C	C	C	C	C	C	C	C	C	C	C	C	C	C	C	T	C	N	C	C	C	C	C	C	Y	C	N	Y	C	C	C	C	Y	Y	N	C	C
S000164F_275015	T/C	000164F	275015	+	NA	NA	NA	NA	NA	NA	C	C	C	C	Y	C	C	C	C	C	C	C	C	C	Y	C	C	T	C	N	T	T	C	C	C	C	T	T	C	T	C	T	C	C	T	T	N	T	T
S000164F_275058	A/C	000164F	275058	+	NA	NA	NA	NA	NA	NA	A	A	A	A	A	A	N	A	A	N	A	A	A	A	A	A	A	A	A	N	A	A	A	A	A	A	A	A	A	A	A	A	A	A	A	A	N	M	A
S000164F_275060	T/G	000164F	275060	+	NA	NA	NA	NA	NA	NA	T	T	T	T	T	T	N	T	K	N	T	T	T	T	T	T	T	T	T	N	T	T	T	K	T	T	T	T	T	T	T	T	T	T	T	T	N	T	T
S000164F_275226	T/A	000164F	275226	+	NA	NA	NA	NA	NA	NA	T	T	T	T	T	T	T	T	T	T	T	T	T	T	T	T	T	T	T	T	T	T	T	T	T	T	T	T	T	T	T	T	W	T	T	T	T	T	T
S000164F_275238	T/G	000164F	275238	+	NA	NA	NA	NA	NA	NA	T	K	K	K	T	K	K	K	K	T	K	K	K	T	K	T	T	T	K	T	T	T	K	K	T	T	T	T	T	T	T	T	T	T	T	T	T	T	T
S000164F_275346	C/T	000164F	275346	+	NA	NA	NA	NA	NA	NA	N	C	C	C	C	C	C	C	C	C	C	C	C	C	C	C	C	C	C	C	C	C	C	C	C	C	Y	C	C	C	C	C	C	C	C	C	C	C	C
S000164F_275350	A/C	000164F	275350	+	NA	NA	NA	NA	NA	NA	A	A	A	A	A	A	A	A	A	A	A	A	A	A	A	A	A	A	A	A	A	A	A	A	A	A	A	A	A	A	A	A	M	A	A	A	A	A	A
S000164F_275358	C/T	000164F	275358	+	NA	NA	NA	NA	NA	NA	N	C	C	C	C	C	C	C	C	C	C	C	C	C	C	C	C	C	C	C	C	C	C	C	Y	C	C	C	C	C	C	C	C	C	C	C	C	C	C
S000164F_275388	G/A	000164F	275388	+	NA	NA	NA	NA	NA	NA	G	G	G	G	G	G	G	G	G	G	G	G	G	G	G	G	G	G	G	G	A	A	G	G	N	G	A	A	G	R	G	A	G	G	A	R	G	A	R
S000164F_275412	C/T	000164F	275412	+	NA	NA	NA	NA	NA	NA	C	C	C	C	C	C	C	C	C	C	C	C	C	C	C	C	C	Y	C	C	T	T	C	C	Y	C	T	T	C	T	C	T	C	C	T	Y	C	T	T
S000164F_275421	T/A	000164F	275421	+	NA	NA	NA	NA	NA	NA	W	W	A	W	N	W	W	N	W	W	W	W	W	T	W	T	T	T	T	T	T	T	A	T	T	T	T	T	T	T	T	T	T	T	T	T	T	T	T
S000164F_275423	T/C	000164F	275423	+	NA	NA	NA	NA	NA	NA	T	T	T	T	T	T	T	T	T	T	T	T	T	T	T	T	T	T	T	T	T	T	T	T	T	T	T	T	T	T	T	T	T	T	T	T	Y	T	T
S000164F_275472	A/G	000164F	275472	+	NA	NA	NA	NA	NA	NA	A	A	A	A	A	A	A	N	A	A	A	A	A	A	A	A	R	A	A	R	A	A	A	A	A	A	A	A	A	A	A	A	N	R	A	A	A	A	A
S000164F_275515	T/C	000164F	275515	+	NA	NA	NA	NA	NA	NA	C	C	Y	Y	Y	N	Y	N	N	Y	Y	Y	Y	C	T	Y	C	T	C	C	T	T	Y	N	N	C	T	T	C	T	C	T	C	C	T	T	C	T	T
S000164F_275545	G/A	000164F	275545	+	NA	NA	NA	NA	NA	NA	G	G	G	R	G	N	R	N	R	G	G	G	G	G	G	G	G	G	G	G	G	G	G	G	G	G	G	G	G	G	G	G	G	G	G	G	G	G	G
S000164F_275556	A/T	000164F	275556	+	NA	NA	NA	NA	NA	NA	N	T	W	W	W	N	W	N	N	W	W	W	W	T	W	N	T	A	T	T	A	A	W	T	W	T	A	A	T	A	T	A	T	T	A	A	T	A	A
S000164F_275584	C/A	000164F	275584	+	NA	NA	NA	NA	NA	NA	C	M	M	M	M	N	M	M	M	M	M	M	M	C	M	C	C	C	C	C	C	C	M	C	M	C	C	C	C	C	C	C	C	C	C	C	C	C	C
S000164F_275586	T/A	000164F	275586	+	NA	NA	NA	NA	NA	NA	T	T	T	T	T	T	T	T	T	T	T	T	T	T	T	T	T	T	T	T	T	W	T	T	T	T	T	W	T	T	T	T	T	T	W	T	T	T	T
S000164F_275664	A/G	000164F	275664	+	NA	NA	NA	NA	NA	NA	A	A	A	A	A	A	A	A	A	A	A	A	A	A	A	A	A	A	A	A	A	A	A	A	A	A	A	A	A	A	R	A	A	A	A	A	A	A	A
S000164F_275695	C/T	000164F	275695	+	NA	NA	NA	NA	NA	NA	C	C	C	C	C	N	C	N	N	C	C	C	N	C	C	C	C	Y	C	C	C	C	C	C	N	C	C	C	C	C	C	C	C	N	C	Y	C	C	C
S000164F_275802	A/G	000164F	275802	+	NA	NA	NA	NA	NA	NA	A	N	A	A	A	A	A	A	A	A	A	A	A	A	A	R	A	A	A	A	A	A	A	A	A	A	A	A	A	A	N	A	N	R	A	A	A	A	A
S000164F_275844	A/G	000164F	275844	+	NA	NA	NA	NA	NA	NA	A	A	A	A	A	A	A	A	A	A	A	A	A	A	A	A	A	G	A	A	G	G	A	A	A	A	G	G	A	G	A	G	A	A	G	G	A	G	G
S000164F_275858	A/T	000164F	275858	+	NA	NA	NA	NA	NA	NA	A	A	A	A	A	A	A	A	A	A	A	A	A	A	A	A	A	A	A	A	A	A	A	A	A	A	A	A	A	A	A	A	W	A	A	A	A	A	A
S000164F_275865	T/C	000164F	275865	+	NA	NA	NA	NA	NA	NA	T	T	T	T	T	T	T	T	T	T	T	T	T	T	T	T	T	T	T	T	T	T	T	T	T	T	T	T	T	T	T	T	T	T	T	T	T	T	T
S000164F_275889	C/A	000164F	275889	+	NA	NA	NA	NA	NA	NA	C	C	M	C	M	C	C	C	C	C	C	M	M	C	C	C	C	C	C	C	C	C	M	C	C	C	C	C	C	C	C	C	C	C	C	C	C	C	C
S000164F_275919	T/C	000164F	275919	+	NA	NA	NA	NA	NA	NA	T	T	T	T	Y	T	N	Y	T	Y	T	T	T	T	Y	T	T	T	T	T	T	T	Y	T	T	T	T	T	T	T	T	T	T	T	T	T	T	T	T
S000164F_275945	A/C	000164F	275945	+	NA	NA	NA	NA	NA	NA	C	C	C	C	C	C	C	C	C	C	C	C	C	C	C	C	C	A	C	C	A	A	C	C	C	C	A	A	C	A	C	A	N	C	A	A	C	A	A
S000164F_275951	T/C	000164F	275951	+	NA	NA	NA	NA	NA	NA	Y	C	C	C	C	C	C	C	C	C	C	C	C	C	C	C	C	T	C	C	T	T	C	C	C	C	T	T	C	T	C	T	Y	C	T	T	C	T	T
S000164F_275996	G/A	000164F	275996	+	NA	NA	NA	NA	NA	NA	G	G	G	G	G	G	R	N	G	N	R	G	G	G	G	G	G	G	G	G	G	G	R	G	G	G	G	G	G	G	G	G	G	G	G	G	G	G	G
S000164F_276039	T/C	000164F	276039	+	NA	NA	NA	NA	NA	NA	T	T	Y	Y	Y	T	T	Y	N	Y	N	Y	Y	T	T	T	T	T	T	T	T	T	Y	T	T	T	T	T	T	T	T	T	T	T	T	T	T	T	T
S000164F_276042	T/A	000164F	276042	+	NA	NA	NA	NA	NA	NA	T	T	T	T	N	T	T	T	N	N	N	T	T	T	T	T	T	W	T	T	A	A	T	T	T	T	W	A	T	A	T	A	W	T	A	A	T	A	A
S000164F_276043	T/C	000164F	276043	+	NA	NA	NA	NA	NA	NA	Y	Y	Y	T	T	Y	Y	T	N	T	N	N	Y	C	C	Y	C	T	Y	C	T	T	T	Y	Y	C	T	T	T	T	Y	T	Y	C	T	T	C	T	T
S000164F_276059	G/A	000164F	276059	+	NA	NA	NA	NA	NA	NA	G	G	R	R	R	G	R	G	G	G	N	G	G	G	R	G	G	G	G	G	G	G	G	G	G	G	G	G	G	G	G	G	G	G	G	G	G	R	G
S000164F_276086	A/C	000164F	276086	+	NA	NA	NA	NA	NA	NA	A	A	A	A	A	A	A	A	A	A	A	A	A	A	A	A	A	A	A	A	A	A	A	A	A	A	A	A	A	A	A	A	M	A	A	A	A	A	A
S000164F_276135	G/A	000164F	276135	+	NA	NA	NA	NA	NA	NA	G	G	G	G	G	G	G	G	G	G	G	G	G	G	G	G	G	G	G	G	G	G	G	G	G	G	G	G	G	G	G	G	G	G	G	G	G	G	R
S000164F_276138	G/A	000164F	276138	+	NA	NA	NA	NA	NA	NA	G	G	G	R	G	G	R	R	N	G	N	G	R	G	G	G	G	G	G	R	G	G	G	G	G	N	G	G	G	G	G	G	G	G	G	G	G	G	G
S000164F_276144	G/A	000164F	276144	+	NA	NA	NA	NA	NA	NA	G	G	G	G	G	G	G	G	G	G	G	G	G	G	G	R	G	G	R	G	G	G	G	G	G	G	G	G	R	G	R	G	G	G	G	G	G	G	G
S000164F_276153	G/A	000164F	276153	+	NA	NA	NA	NA	NA	NA	G	G	G	G	G	G	G	G	G	G	G	G	G	G	G	R	G	G	A	G	G	G	G	R	G	G	G	G	R	G	R	G	G	R	G	G	R	G	G
S000164F_276192	G/A	000164F	276192	+	NA	NA	NA	NA	NA	NA	G	G	R	G	R	G	R	R	G	G	R	R	R	G	G	G	G	G	G	R	G	G	R	G	G	R	G	G	G	G	G	G	G	G	G	G	G	G	G
S000164F_276215	G/A	000164F	276215	+	NA	NA	NA	NA	NA	NA	G	R	R	R	G	G	R	R	R	R	G	R	R	A	R	R	G	G	A	R	G	G	R	R	R	R	G	G	R	G	R	G	R	R	G	G	R	G	G
S000164F_276237	G/A	000164F	276237	+	NA	NA	NA	NA	NA	NA	G	G	G	G	G	G	G	G	G	G	G	G	G	G	G	R	R	G	G	G	G	G	G	G	G	G	G	G	G	G	G	G	G	G	G	G	G	G	G
S000164F_276278	G/T	000164F	276278	+	NA	NA	NA	NA	NA	NA	G	K	K	K	K	G	K	K	G	G	K	K	N	G	K	G	G	G	G	K	G	G	K	G	G	K	G	G	G	G	G	G	G	G	G	G	K	G	G
S000164F_276286	G/T	000164F	276286	+	NA	NA	NA	NA	NA	NA	G	G	K	G	G	G	K	G	G	K	G	N	G	G	G	G	G	G	G	G	G	G	G	G	G	G	G	G	G	G	G	G	G	G	G	G	G	G	G
S000164F_276312	C/T	000164F	276312	+	NA	NA	NA	NA	NA	NA	C	C	C	C	C	C	C	C	C	C	C	C	C	C	C	C	C	C	C	C	C	C	C	C	Y	C	C	C	C	C	C	C	C	C	C	C	N	C	C
S000164F_276348	G/A	000164F	276348	+	NA	NA	NA	NA	NA	NA	G	G	R	G	R	G	R	R	R	R	G	R	R	G	G	G	G	G	G	G	G	G	R	G	G	G	G	G	G	G	G	G	G	G	G	G	G	G	G
S000164F_276545	T/C	000164F	276545	+	NA	NA	NA	NA	NA	NA	T	T	Y	Y	N	Y	Y	T	C	T	N	Y	Y	T	T	N	T	T	T	T	T	T	Y	T	N	T	T	T	T	T	T	T	N	T	T	T	Y	T	T
S000164F_276548	T/C	000164F	276548	+	NA	NA	NA	NA	NA	NA	N	Y	T	T	N	T	T	T	T	T	Y	T	T	T	T	N	N	T	T	T	T	T	T	T	N	T	T	T	T	T	T	T	N	T	T	T	T	T	T
S000164F_276584	C/T	000164F	276584	+	NA	NA	NA	NA	NA	NA	Y	T	Y	Y	Y	Y	Y	Y	C	Y	Y	Y	Y	T	Y	Y	T	C	T	Y	C	C	Y	T	Y	Y	C	C	T	C	Y	C	N	Y	C	C	Y	C	C
S000164F_276596	T/G	000164F	276596	+	NA	NA	NA	NA	NA	NA	T	T	T	T	T	T	T	T	T	T	T	T	T	T	T	T	T	T	T	T	K	T	T	T	T	T	T	T	T	K	T	T	T	T	T	K	T	T	K
S000164F_276614	C/A	000164F	276614	+	NA	NA	NA	NA	NA	NA	C	C	C	C	C	C	C	C	C	C	C	C	C	C	C	M	C	C	M	C	C	C	C	C	C	C	C	C	M	C	M	C	C	C	C	C	C	C	C
S000164F_276712	C/A	000164F	276712	+	NA	NA	NA	NA	NA	NA	C	C	C	C	M	C	C	C	C	C	C	C	C	C	C	N	C	C	C	C	C	M	C	C	C	C	C	M	C	C	C	C	C	C	M	C	C	C	C
S000164F_276726	C/T	000164F	276726	+	NA	NA	NA	NA	NA	NA	C	Y	C	C	Y	C	C	C	C	C	Y	C	C	C	C	N	C	C	C	C	C	C	C	C	C	C	C	C	C	C	C	C	C	C	C	C	C	C	C
S000164F_276755	T/C	000164F	276755	+	NA	NA	NA	NA	NA	NA	T	T	T	T	T	T	T	T	T	N	T	T	T	T	T	N	T	T	T	T	T	T	T	T	T	Y	T	T	T	T	T	T	T	N	T	T	T	T	T
S000164F_276760	T/C	000164F	276760	+	NA	NA	NA	NA	NA	NA	T	N	T	Y	N	T	T	Y	Y	N	T	T	N	T	T	N	T	T	T	T	T	T	T	N	T	T	T	T	T	T	T	T	T	N	T	T	T	T	T
S000164F_276876	A/T	000164F	276876	+	NA	NA	NA	NA	NA	NA	N	A	A	N	A	A	A	A	A	N	A	A	N	N	A	A	A	A	A	N	A	W	A	A	A	A	A	W	A	A	A	A	A	A	W	A	N	A	A
S000164F_276916	C/T	000164F	276916	+	NA	NA	NA	NA	NA	NA	N	C	C	C	C	C	C	C	C	C	Y	C	C	C	C	C	C	C	C	C	C	C	C	C	C	C	C	C	C	C	C	C	C	C	C	C	C	C	C
S000164F_276922	C/G	000164F	276922	+	NA	NA	NA	NA	NA	NA	C	C	C	C	C	C	C	C	C	C	C	C	C	C	C	C	C	C	C	C	C	C	C	C	C	S	C	C	C	C	C	C	C	C	C	C	C	C	C
S000164F_276999	C/T	000164F	276999	+	NA	NA	NA	NA	NA	NA	N	T	T	T	T	T	T	T	T	T	T	T	T	T	T	T	T	C	T	T	C	C	T	T	Y	T	C	C	T	C	T	C	T	T	C	C	T	C	C
S000164F_277002	A/C	000164F	277002	+	NA	NA	NA	NA	NA	NA	N	A	A	A	A	A	A	A	A	A	A	A	A	A	A	M	A	A	M	A	A	A	A	A	A	A	A	A	M	A	N	A	A	A	A	A	A	A	A
S000164F_277024	A/T	000164F	277024	+	NA	NA	NA	NA	NA	NA	N	A	A	A	A	A	A	A	A	A	A	A	A	A	A	A	A	A	A	A	A	A	A	A	A	A	W	A	A	A	A	A	A	N	A	A	A	A	A
S000164F_277479	A/G	000164F	277479	+	NA	NA	NA	NA	NA	NA	A	N	R	A	A	N	A	A	N	A	R	A	A	A	A	A	A	A	A	A	A	A	A	A	N	A	A	A	A	A	A	A	A	A	A	A	A	A	A
S000164F_277483	G/C	000164F	277483	+	NA	NA	NA	NA	NA	NA	C	N	C	S	C	C	C	C	N	C	C	C	C	C	C	C	C	G	S	C	G	G	N	S	N	S	G	G	C	G	C	G	S	C	G	G	C	G	G
S000164F_277489	A/T	000164F	277489	+	NA	NA	NA	NA	NA	NA	A	N	N	W	A	A	A	A	N	A	A	A	W	A	A	A	W	A	A	A	A	A	A	A	A	W	A	A	A	A	A	A	W	A	A	A	A	A	A
S000164F_277493	C/T	000164F	277493	+	NA	NA	NA	NA	NA	NA	C	N	C	C	C	C	C	T	N	Y	C	C	Y	C	C	C	C	C	C	C	C	C	N	C	C	C	C	C	C	C	C	C	C	C	C	C	C	C	C
S000164F_277500	A/G	000164F	277500	+	NA	NA	NA	NA	NA	NA	A	N	R	R	A	R	R	A	N	R	R	A	A	A	R	A	A	A	A	A	A	A	A	A	A	A	A	A	A	A	A	A	A	A	A	A	A	A	A
S000164F_277519	A/T	000164F	277519	+	NA	NA	NA	NA	NA	NA	A	N	A	A	A	A	A	A	N	A	A	A	A	A	A	A	N	A	A	A	A	A	A	A	A	W	A	A	A	A	A	A	A	A	A	A	A	A	A
S000164F_277523	A/C	000164F	277523	+	NA	NA	NA	NA	NA	NA	A	N	A	A	A	A	A	A	N	A	A	A	A	A	A	A	N	A	A	A	A	A	A	A	A	A	A	M	A	A	A	A	A	A	A	A	A	M	A
S000164F_277610	A/C	000164F	277610	+	NA	NA	NA	NA	NA	NA	M	M	A	A	A	A	A	A	A	A	A	A	A	A	A	A	A	A	A	A	A	A	A	A	M	M	A	A	A	A	A	A	A	A	A	A	A	A	A
S000164F_277666	A/G	000164F	277666	+	NA	NA	NA	NA	NA	NA	A	A	A	A	A	A	A	A	A	A	A	A	A	A	A	A	A	R	A	A	A	A	A	A	A	A	A	A	A	A	A	A	A	A	A	A	A	A	A
S000164F_277669	C/T	000164F	277669	+	NA	NA	NA	NA	NA	NA	C	C	C	C	C	C	Y	C	Y	Y	C	C	C	C	C	C	C	C	C	C	C	C	C	C	C	C	C	C	C	C	C	C	C	C	C	C	C	C	C
S000164F_277678	C/T	000164F	277678	+	NA	NA	NA	NA	NA	NA	T	T	T	T	T	T	T	T	T	T	T	T	T	T	T	T	T	C	T	T	C	C	T	T	T	T	C	C	T	C	T	C	T	T	C	C	T	C	C
S000164F_277723	G/A	000164F	277723	+	NA	NA	NA	NA	NA	NA	G	R	G	G	G	G	G	G	G	G	G	N	G	G	G	G	G	G	G	G	G	G	G	G	G	G	G	G	G	G	G	G	G	G	G	G	R	G	G
S000164F_277726	C/T	000164F	277726	+	NA	NA	NA	NA	NA	NA	C	C	Y	Y	Y	N	C	Y	Y	Y	C	Y	Y	C	Y	C	Y	C	C	C	C	C	Y	C	C	C	C	C	C	C	C	C	C	C	C	C	C	C	C
S000164F_277744	T/C	000164F	277744	+	NA	NA	NA	NA	NA	NA	T	T	T	T	T	T	T	T	T	T	T	T	T	Y	T	T	Y	C	T	T	C	C	T	T	T	T	Y	C	T	Y	T	C	T	T	C	C	T	C	Y
S000164F_277747	C/T	000164F	277747	+	NA	NA	NA	NA	NA	NA	C	C	C	C	C	C	C	C	C	C	C	C	C	C	C	C	C	C	C	C	C	Y	C	C	C	C	C	Y	C	C	C	C	C	C	Y	C	C	C	C
S000164F_277780	A/T	000164F	277780	+	NA	NA	NA	NA	NA	NA	A	A	A	A	A	A	A	A	A	A	A	A	A	A	A	A	A	A	A	A	A	A	A	A	A	A	A	A	A	W	A	A	A	A	A	A	A	A	A
S000164F_277792	T/A	000164F	277792	+	NA	NA	NA	NA	NA	NA	T	T	T	W	W	T	N	W	T	W	T	W	W	T	T	T	T	T	T	W	T	T	T	T	W	W	T	T	T	T	T	T	T	T	T	T	T	T	T
S000164F_277795	C/T	000164F	277795	+	NA	NA	NA	NA	NA	NA	N	C	C	C	C	C	C	C	C	C	C	C	C	Y	C	Y	C	C	Y	C	C	C	C	C	Y	C	C	C	C	C	Y	C	C	Y	C	C	C	C	C
S000164F_277815	G/C	000164F	277815	+	NA	NA	NA	NA	NA	NA	C	S	S	S	G	G	S	G	S	G	S	S	N	S	G	C	S	G	C	C	G	G	S	C	S	C	G	G	C	G	S	G	C	C	G	G	S	G	G
S000164F_277849	A/T	000164F	277849	+	NA	NA	NA	NA	NA	NA	A	A	A	A	A	A	A	A	A	A	A	A	A	A	A	A	A	A	A	A	A	A	A	A	W	A	A	A	A	A	A	A	N	A	A	A	A	A	A
S000164F_277850	G/T	000164F	277850	+	NA	NA	NA	NA	NA	NA	G	G	G	G	G	G	G	G	G	G	G	G	G	G	G	G	G	G	G	G	G	G	G	G	G	G	G	G	G	G	G	G	N	G	G	G	G	G	G
S000164F_277858	C/T	000164F	277858	+	NA	NA	NA	NA	NA	NA	C	C	C	C	C	C	N	C	C	C	C	C	C	C	C	C	C	C	C	C	C	C	C	C	C	C	C	C	Y	C	C	C	N	C	C	C	Y	C	C
S000164F_278187	G/A	000164F	278187	+	NA	NA	NA	NA	NA	NA	G	G	G	G	G	G	G	G	G	R	G	G	G	G	G	G	G	G	G	N	G	G	G	G	G	R	G	G	G	G	G	G	N	N	G	G	G	G	G
S000164F_278228	A/T	000164F	278228	+	NA	NA	NA	NA	NA	NA	A	A	A	A	A	A	A	A	A	A	A	A	A	A	A	N	A	A	A	N	A	A	A	A	A	A	A	A	A	A	A	A	N	N	A	A	W	A	A
[truncated: 68 more columns]

## Sheet: Table S3
Table S3 Positive selection sites in each clade
Clade	Model	npa	lnL	2△lnL	Positive selection sites
I	Model-null	163	-5552.7		Not allowed
	Model-alte	164	-5552.7	0	1 M 0.980*, 9 T 0.984*, 18 T 0.987*, 22 I 1.000**, 30 Q 1.000**, 36 A 1.000**, 38 T 1.000**, 40 E 1.000**, 42 C 1.000**, 43 H 0.992**
II	Model-null	163	-5565.27		Not allowed
	Model-alte	164	-5565.27	0	6 M 1.000**, 23 S 0.971*
III	Model-null	163	-5570.06		Not allowed
	Model-alte	164	-5570.06	0	None
IV	Model-null	163	-5572.82		Not allowed
	Model-alte	164	-5572.82	0	None
* means p < 0.05 and ** means p < 0.01. The reference sequence was SpARF19, according to the alignment results.
Table S4 Function divergences of ARF gene family
Group1	Group2	Type I			Type II
		θI±s.e.	MFE z-score	LRT	θII±s.e.
I	II	0.398±0.198	-2.24	5.565*	-0.581±0.618
I	III	0.270±0.179	-1.65	8.117**	0.085±0.328
I	IV	0.266±0.167	-1.76	11.987**	0.194±0.223
II	III	0.215±0.114	-2.2	5.477*	-0.172±0.505
II	III	0.021±0.074	-0.3	2.723	0.135±0.338
III	IV	0.042±0.070	-0.64	0	0.071±0.258
* means p < 0.05 and ** means p < 0.01. The reference sequence was SpARF19, according to the alignment results.
